# Supplementary material for: Heterogeneity within and among co-occurring foundation species increases biodiversity
Source: Nat Commun. 2022 Jan 31;13:581. doi: 10.1038/s41467-022-28194-y (PMC8803935; doi:10.1038/s41467-022-28194-y)
Supplement: Supplementary file 4 — Dataset 1 [file 41467_2022_28194_MOESM4_ESM.xlsx]

## Sheet: Supplementary data 1
Supplementary Data 1. Heterogeneity within and among co-occurring foundation species increases biodiversity
Anova tables of animal abundances and richness.
See Supplementary Table 1 for details of specific experiments and complexity tests and the paper for details of test factors and statistical tests. Abbreviations: See Supplementary Table 1 and OTU = operational taxonomic units, DW = dry weight of foundation species, STD = standardized data (between 0-100), abs = absolute value.
Tetst 1 Abundance Zero data +1 transformed (Delta_mor2_all)								Tetst 2 AbundanceZero data +1 transformed (Delta_mor2_few)								Tetst 3 AbundanceZero data +1 transformed (Delta_mor3)								Tetst 4 Abundance Zero data excluded								Tetst 5 Richness OTU Zero data +1 transformed (Delta_mor2_all)								Tetst 6 Richness OTU Zero data +1 transformed (Delta_mor2_few)								Tetst 7 Richness OTU Zero data +1 transformed (Delta_mor3)
Full model								Full model								Full model								Full model								Full model								Full model								Full model
lnRR_Abu2 ~ Amount + Function + Delta_mor2_all + Amount:Function + Amount:Delta_mor2_all + Function:Delta_mor2_all + STD_2FS_DW + STD_1FS_DW + abs(Lat) + Long + Duration + Elevation + Season + Date_Start + (1|Exp_name)+(1|Exp_name:Site)								lnRR_Abu2 ~ Amount + Function + Delta_mor2_few + Amount:Function + Amount:Delta_mor2_few + Function:Delta_mor2_few + STD_2FS_DW + STD_1FS_DW + abs(Lat) + Long + Duration + Elevation + Season + Date_Start + (1|Exp_name)+(1|Exp_name:Site)								lnRR_Abu2 ~ Amount + Function + Delta_mor3 + Amount:Function + Amount:Delta_mor3 + Function:Delta_mor3 + STD_2FS_DW + STD_1FS_DW + abs(Lat) + Long + Duration + Elevation + Season + Date_Start + (1|Exp_name)+(1|Exp_name:Site)								lnRR_Abu ~ Amount + Function + Delta_mor3 + Amount:Function + Amount:Delta_mor3 + Function:Delta_mor3 + STD_2FS_DW + STD_1FS_DW + abs(Lat) + Long + Duration + Elevation + Season + Date_Start + (1|Exp_name)+(1|Exp_name:Site)								lnRR_RichS2 ~ Amount + Function + Delta_mor2_all + Amount:Function + Amount:Delta_mor2_all + Function:Delta_mor2_all + STD_2FS_DW + STD_1FS_DW + abs(Lat) + Long + Duration + Elevation + Season + Date_Start + (1|Exp_name)+(1|Exp_name:Site)								lnRR_RichS2 ~ Amount + Function + Delta_mor2_few + Amount:Function + Amount:Delta_mor2_few + Function:Delta_mor2_few + STD_2FS_DW + STD_1FS_DW + abs(Lat) + Long + Duration + Elevation + Season + Date_Start + (1|Exp_name)+(1|Exp_name:Site)								lnRR_RichS2 ~ Amount + Function + Delta_mor3 + Amount:Function + Amount:Delta_mor3 + Function:Delta_mor3 + STD_2FS_DW + STD_1FS_DW + abs(Lat) + Long + Duration + Elevation + Season + Date_Start + (1|Exp_name)+(1|Exp_name:Site)
	Estimate	Std. Error	df	t value	Pr(>|t|)				Estimate	Std. Error	df	t value	Pr(>|t|)				Estimate	Std. Error	df	t value	Pr(>|t|)				Estimate	Std. Error	df	t value	Pr(>|t|)				Estimate	Std. Error	df	t value	Pr(>|t|)				Estimate	Std. Error	df	t value	Pr(>|t|)				Estimate
(Intercept)	-11.52	4.572	26.77	-2.52	0.01802			(Intercept)	-9.546	3.617	21.08	-2.639	0.015308			(Intercept)	-9.475	4.031	25.72	-2.351	0.026696			(Intercept)	-11.87	4.603	26.84	-2.578	0.01573			(Intercept)	1.177	1.793	25.6	0.657	0.51722			(Intercept)	2.32	1.469	21	1.579	0.12929			(Intercept)	1.962
Amount2	-0.2201	0.09448	796.9	-2.329	0.02011			Amount2	-0.1695	0.09873	665.3	-1.717	0.086481			Amount2	-0.1937	0.09464	798.5	-2.047	0.040995			Amount2	-0.1752	0.0911	750.8	-1.923	0.05485			Amount2	-0.0816	0.05083	803.4	-1.605	0.10878			Amount2	-0.05862	0.05485	672.2	-1.069	0.28555			Amount2	-0.06195
Function2	0.3295	0.08105	795.8	4.066	5.27e-05			Function2	0.2877	0.08434	663.4	3.411	0.000686			Function2	0.3201	0.08071	796.1	3.966	7.97e-05			Function2	0.3263	0.07702	749	4.237	2.55e-05			Function2	0.07409	0.04359	802.4	1.7	0.08959			Function2	0.06202	0.04688	669.4	1.323	0.18628			Function2	0.06759
Delta_mor2_all2	0.7067	0.2561	24.09	2.76	0.01088			Delta_mor2_few2	1.258	0.2554	20.95	4.924	7.23e-05			Delta_mor32	0.3557	0.2934	25.5	1.212	0.236587			Delta_mor2_all2	0.6692	0.2776	23.08	2.411	0.02429			Delta_mor2_all2	0.3184	0.1002	27.38	3.176	0.00367			Delta_mor2_few2	0.5327	0.1052	25.04	5.066	3.12e-05			Delta_mor32	0.2113
STD_2FS_DW	0.006746	0.001092	806.7	6.18	1.02e-09			STD_2FS_DW	0.005345	0.00121	676.7	4.417	1.17e-05			Delta_mor33	1.127	0.2806	24.14	4.016	0.000501			STD_2FS_DW	0.006025	0.001064	758.9	5.665	2.09e-08			STD_2FS_DW	0.002086	0.0005847	819.2	3.569	0.00038			STD_2FS_DW	0.001552	0.0006685	685.5	2.321	0.02058			Delta_mor33	0.481
STD_1FS_DW	0.00239	0.0009804	814.3	2.438	0.01498			STD_1FS_DW	0.002163	0.001066	672.4	2.029	0.042868			STD_2FS_DW	0.006235	0.001109	810	5.622	2.6e-08			STD_1FS_DW	0.002745	0.00095	764.7	2.889	0.00397			STD_1FS_DW	0.0002919	0.0005213	829.8	0.56	0.57574			STD_1FS_DW	0.0004276	0.0005896	683.6	0.725	0.46857			STD_2FS_DW	0.001707
abs(Lat)	-0.01455	0.01481	21.16	-0.982	0.33697			abs(Lat)	0.01108	0.0131	18.46	0.846	0.408496			STD_1FS_DW	0.002214	0.0009773	816.7	2.265	0.023762			abs(Lat)	-0.01627	0.01521	20.78	-1.069	0.29727			abs(Lat)	0.008828	0.005617	21.11	1.571	0.13094			abs(Lat)	0.01773	0.005238	19.55	3.386	0.00301			STD_1FS_DW	0.0002075
Long	0.002365	0.001606	22.62	1.473	0.15454			Long	0.003992	0.001307	18.8	3.055	0.006579			abs(Lat)	-0.00478	0.01316	21.05	-0.363	0.719946			Long	0.001992	0.001644	21.39	1.211	0.23896			Long	-0.0006032	0.0006152	22.38	-0.98	0.33735			Long	9.986e-05	0.0005224	19.02	0.191	0.85043			abs(Lat)	0.0127
Duration	-0.009328	0.005175	21.82	-1.803	0.08528			Duration	0.00707	0.005495	18.49	1.287	0.214073			Long	0.003908	0.001487	22.68	2.629	0.01511			Duration	-0.009386	0.005258	21.14	-1.785	0.08862			Duration	-0.001194	0.001976	22.25	-0.604	0.55188			Duration	0.003654	0.002201	19.87	1.66	0.11259			Long	7.206e-05
Elevation	0.04892	0.04568	21.68	1.071	0.29599			Elevation	-0.03393	0.03969	18.21	-0.855	0.403668			Duration	-0.002749	0.004995	21.47	-0.55	0.587803			Elevation	0.06905	0.04681	21.42	1.475	0.15472			Elevation	-0.01554	0.01739	21.54	-0.894	0.38143			Elevation	-0.04741	0.0158	18.75	-3	0.00744			Duration	0.001533
SeasonWarm	0.3528	0.1701	100.1	2.074	0.04067			SeasonWarm	0.3003	0.1514	55.22	1.983	0.052341			Elevation	0.001903	0.04243	21.5	0.045	0.964632			SeasonWarm	0.4066	0.1705	130.9	2.384	0.01855			SeasonWarm	-0.03844	0.07544	58.38	-0.51	0.61232			SeasonWarm	-0.01648	0.06764	37.71	-0.244	0.80882			Elevation	-0.0354
Date_Start	0.0006709	0.0002601	26.49	2.58	0.01577			Date_Start	0.0004627	0.0002105	20.96	2.198	0.039364			SeasonWarm	0.4066	0.1597	78.41	2.546	0.012842			Date_Start	0.0006969	0.000263	26.7	2.65	0.01337			Date_Start	-7.956e-05	0.0001018	25.43	-0.781	0.44192			Date_Start	-0.0001804	8.548e-05	20.99	-2.11	0.04703			SeasonWarm	0.002973
Amount2:Function2	0.2529	0.08618	794	2.935	0.00343			Amount2:Function2	0.2572	0.09359	660.7	2.748	0.006155			Date_Start	0.000506	0.000233	25.29	2.172	0.03942			Amount2:Function2	0.2108	0.08442	748.3	2.497	0.01275			Amount2:Function2	0.09415	0.04641	798	2.029	0.04284			Amount2:Function2	0.08858	0.05208	664.5	1.701	0.08947			Date_Start	-0.0001446
Amount2:Delta_mor2_all2	0.6493	0.08383	791.1	7.745	2.92e-14			Amount2:Delta_mor2_few2	0.7325	0.08941	658	8.193	1.33e-15			Amount2:Function2	0.2407	0.08595	794.6	2.801	0.005222			Amount2:Delta_mor2_all2	0.5996	0.08061	745.5	7.438	2.81e-13			Amount2:Delta_mor2_all2	0.3024	0.0452	792.1	6.691	4.2e-11			Amount2:Delta_mor2_few2	0.3441	0.04981	660.1	6.908	1.16e-11			Amount2:Function2	0.08417
Function2:Delta_mor2_all2	0.1358	0.0855	795.5	1.588	0.11258			Function2:Delta_mor2_few2	0.188	0.09248	662.4	2.033	0.042497			Amount2:Delta_mor32	0.4113	0.1195	790.6	3.442	0.000607			Function2:Delta_mor2_all2	0.07325	0.08209	749.1	0.892	0.37257			Function2:Delta_mor2_all2	0.1293	0.046	800.9	2.81	0.00507			Function2:Delta_mor2_few2	0.1673	0.05143	667.3	3.253	0.0012			Amount2:Delta_mor32	0.1792
																Amount2:Delta_mor33	0.7311	0.08861	791	8.25	6.58e-16																											Amount2:Delta_mor33	0.3448
																Function2:Delta_mor32	0.05009	0.1193	792.5	0.42	0.674713																											Function2:Delta_mor32	0.04486
																Function2:Delta_mor33	0.1758	0.09129	795.3	1.925	0.054536	.																										Function2:Delta_mor33	0.1658
Type III Analysis of Variance Table with Satterthwaite's method								Type III Analysis of Variance Table with Satterthwaite's method								Type III Analysis of Variance Table with Satterthwaite's method								Type III Analysis of Variance Table with Satterthwaite's method								Type III Analysis of Variance Table with Satterthwaite's method								Type III Analysis of Variance Table with Satterthwaite's method								Type III Analysis of Variance Table with Satterthwaite's method
	Sum Sq	Mean Sq	NumDF	DenDF	F value	Pr(>F)			Sum Sq	Mean Sq	NumDF	DenDF	F value	Pr(>F)			Sum Sq	Mean Sq	NumDF	DenDF	F value	Pr(>F)			Sum Sq	Mean Sq	NumDF	DenDF	F value	Pr(>F)			Sum Sq	Mean Sq	NumDF	DenDF	F value	Pr(>F)			Sum Sq	Mean Sq	NumDF	DenDF	F value	Pr(>F)			Sum Sq
Amount	5.609	5.609	1	799.09	16.5645	5.17e-05		Amount	9.102	9.102	1	668.63	26.6884	3.159e-07		Amount	9.5437	9.5437	1	799.41	28.49	1.228e-07		Amount	5.2544	5.2544	1	752.63	17.4215	3.344e-05		Amount	1.4404	1.4404	1	806.98	14.6179	0.0001418		Amount	2.1578	2.1578	1	677.06	20.3734	7.512e-06		Amount	2.4405
Function	36.392	36.392	1	799.69	107.473	2.2e-16		Function	31.81	31.81	1	666.59	93.2703	2.2e-16		Function	31.5465	31.5465	1	798.87	94.1734	2.2e-16		Function	27.527	27.527	1	752.65	91.2698	2.2e-16		Function	4.6154	4.6154	1	808.84	46.8392	1.522e-11		Function	4.4411	4.4411	1	674.25	41.9316	1.821e-10		Function	3.8696
Delta_mor2_all	6.595	6.595	1	21.62	19.4777	0.0002278		Delta_mor2_few	16.564	16.564	1	18.29	48.5695	1.508e-06		Delta_mor3	11.5834	5.7917	2	21.57	17.2895	3.303e-05		Delta_mor2_all	4.1397	4.1397	1	21.18	13.7258	0.001298		Delta_mor2_all	3.1137	3.1137	1	22.2	31.5993	1.15e-05		Delta_mor2_few	6.7884	6.7884	1	19.42	64.0942	1.421e-07		Delta_mor3	5.6871
STD_2FS_DW	12.932	12.932	1	806.71	38.1916	1.017e-09		STD_2FS_DW	6.653	6.653	1	676.7	19.5079	1.166e-05		STD_2FS_DW	10.5883	10.5883	1	809.97	31.6085	2.596e-08		STD_2FS_DW	9.6795	9.6795	1	758.94	32.0937	2.086e-08		STD_2FS_DW	1.2548	1.2548	1	819.2	12.7349	0.0003798		STD_2FS_DW	0.5705	0.5705	1	685.54	5.3868	0.020582		STD_2FS_DW	0.8093
STD_1FS_DW	2.013	2.013	1	814.28	5.9444	0.0149771		STD_1FS_DW	1.404	1.404	1	672.44	4.1162	0.042868		STD_1FS_DW	1.7188	1.7188	1	816.7	5.1311	0.023762		STD_1FS_DW	2.5174	2.5174	1	764.65	8.3468	0.003973		STD_1FS_DW	0.0309	0.0309	1	829.81	0.3134	0.575742		STD_1FS_DW	0.0557	0.0557	1	683.62	0.5259	0.468568		STD_1FS_DW	0.0156
abs(Lat)	0.327	0.327	1	21.16	0.9653	0.336969		abs(Lat)	0.244	0.244	1	18.46	0.7154	0.408496		abs(Lat)	0.0442	0.0442	1	21.05	0.132	0.719946		abs(Lat)	0.3448	0.3448	1	20.78	1.1431	0.297267		abs(Lat)	0.2433	0.2433	1	21.11	2.4696	0.130938		abs(Lat)	1.2141	1.2141	1	19.55	11.4636	0.003009		abs(Lat)	0.7024
Long	0.735	0.735	1	22.62	2.1696	0.154545		Long	3.182	3.182	1	18.8	9.3302	0.006579		Long	2.3149	2.3149	1	22.68	6.9105	0.01511		Long	0.4426	0.4426	1	21.39	1.4675	0.238961		Long	0.0947	0.0947	1	22.38	0.9613	0.337348		Long	0.0039	0.0039	1	19.02	0.0365	0.850429		Long	0.0017
Duration	1.1	1.1	1	21.82	3.2495	0.0852791		Duration	0.565	0.565	1	18.49	1.6556	0.214073		Duration	0.1014	0.1014	1	21.47	0.3028	0.587803		Duration	0.961	0.961	1	21.14	3.1863	0.088618		Duration	0.036	0.036	1	22.25	0.365	0.551875		Duration	0.2919	0.2919	1	19.87	2.756	0.112586		Duration	0.0701
Elevation	0.388	0.388	1	21.68	1.1468	0.295993		Elevation	0.249	0.249	1	18.21	0.731	0.403668		Elevation	0.0007	0.0007	1	21.5	0.002	0.964632		Elevation	0.6563	0.6563	1	21.42	2.176	0.154722		Elevation	0.0787	0.0787	1	21.54	0.7984	0.381434		Elevation	0.953	0.953	1	18.75	8.998	0.007444		Elevation	0.5206
Season	1.456	1.456	1	100.11	4.3003	0.0406718		Season	1.341	1.341	1	55.22	3.9326	0.052341		Season	2.1721	2.1721	1	78.41	6.4843	0.012842		Season	1.7146	1.7146	1	130.93	5.6849	0.018546		Season	0.0256	0.0256	1	58.38	0.2596	0.612322		Season	0.0063	0.0063	1	37.71	0.0594	0.808817		Season	0.0002
Date_Start	2.254	2.254	1	26.49	6.6554	0.0157687		Date_Start	1.647	1.647	1	20.96	4.8291	0.039364		Date_Start	1.5805	1.5805	1	25.29	4.7181	0.03942		Date_Start	2.1174	2.1174	1	26.7	7.0206	0.013369		Date_Start	0.0601	0.0601	1	25.43	0.6102	0.441923		Date_Start	0.4716	0.4716	1	20.99	4.4524	0.047031		Date_Start	0.2733
Amount:Function	2.917	2.917	1	793.96	8.6141	0.0034319		Amount:Function	2.576	2.576	1	660.7	7.5528	0.006155		Amount:Function	2.6277	2.6277	1	794.63	7.8443	0.005222		Amount:Function	1.88	1.88	1	748.27	6.2333	0.012751		Amount:Function	0.4055	0.4055	1	797.95	4.1149	0.0428383		Amount:Function	0.3063	0.3063	1	664.48	2.8923	0.089471		Amount:Function	0.3226
Amount:Delta_mor2_all	20.313	20.313	1	791.12	59.9885	2.921e-14		Amount:Delta_mor2_few	22.891	22.891	1	658.03	67.1192	1.333e-15		Amount:Delta_mor3	22.8015	11.4007	2	790.64	34.0338	6.626e-15		Amount:Delta_mor2_all	16.687	16.687	1	745.48	55.3279	2.812e-13		Amount:Delta_mor2_all	4.4109	4.4109	1	792.05	44.7645	4.201e-11		Amount:Delta_mor2_few	5.0541	5.0541	1	660.06	47.7195	1.159e-11		Amount:Delta_mor3	5.083
Function:Delta_mor2_all	0.854	0.854	1	795.49	2.5232	0.112579		Function:Delta_mor2_few	1.409	1.409	1	662.44	4.1313	0.042497		Function:Delta_mor3	1.2964	0.6482	2	793.12	1.935	0.145109		Function:Delta_mor2_all	0.2401	0.2401	1	749.05	0.796	0.372567		Function:Delta_mor2_all	0.7781	0.7781	1	800.88	7.8963	0.0050745		Function:Delta_mor2_few	1.121	1.121	1	667.28	10.5845	0.001198		Function:Delta_mor3	1.1647
																																	16.5881								23.4357								20.9607
Model averaging (delta <= 2) Conditional average								Model averaging (delta <= 2) Conditional average								Model averaging (delta <= 2) Conditional average								Model averaging (delta <= 2) Conditional average								Model averaging (delta <= 2)								Model averaging (delta <= 2)								Model averaging (delta <= 2)
	Estimate	Std. Error	Adjusted SE	z value	Pr(>|z|)				Estimate	Std. Error	Adjusted SE	z value	Pr(>|z|)				Estimate	Std. Error	Adjusted SE	z value	Pr(>|z|)				Estimate	Std. Error	Adjusted SE	z value	Pr(>|z|)				Estimate	Std. Error	Adjusted SE	z value	Pr(>|z|)				Estimate	Std. Error	Adjusted SE	z value	Pr(>|z|)				Estimate
(Intercept)	-7.64438	5.85703	5.86054	1.304	0.1921			(Intercept)	-9.35818	3.37439	3.38019	2.769	0.005631			(Intercept)	-10.07	3.589	3.595	2.803	0.005069			(Intercept)	0.0574069	1.55545	1.55697	0.037	0.97059			(Intercept)	-0.06411	0.4379	0.4385	0.146	0.883751			(Intercept)	1.919	1.549	1.551	1.237	0.216047			(Intercept)	0.8203
Amount2	-0.226502	0.0946991	0.094838	2.388	0.01693			Amount2	-0.165576	0.098759	0.0989341	1.674	0.09421			Amount2	-0.2112	0.09502	0.09515	2.22	0.026423			abs(Lat)	0.0209998	0.0096878	0.0097027	2.164	0.03044			Amount2	-0.07554	0.05256	0.05263	1.435	0.15124			abs(Lat)	0.01404	0.006051	0.006058	2.317	0.020509			abs(Lat)	0.008764
Date_Start	0.0005261	0.0002755	0.0002758	1.907	0.05651			Date_Start	0.0004932	0.0001898	0.0001902	2.593	0.009509			Date_Start	0.0005212	0.0002036	0.0002039	2.556	0.010574			Amount2	-0.0810011	0.0608075	0.0608879	1.33	0.18341			Delta_mor2_all2	0.2971	0.0909	0.09103	3.264	0.0011			Amount2	-0.04141	0.05781	0.05789	0.715	0.474419			Amount2	-0.0488
Delta_mor2_all2	0.801827	0.250615	0.250943	3.195	0.0014			Delta_mor2_few2	1.0845	0.212696	0.21307	5.09	4e-07			Delta_mor32	0.3498	0.2907	0.2911	1.202	0.229505			Delta_mor2_all2	0.377374	0.181525	0.181806	2.076	0.03792			Function2	0.07491	0.04421	0.04427	1.692	0.09062			Date_Start	-0.0001749	8.079e-05	8.093e-05	2.161	0.030672			Date_Start	-0.0001346
Duration	-0.011396	0.0046733	0.0046786	2.436	0.01486			Function2	0.285491	0.0843695	0.0845195	3.378	0.000731			Delta_mor33	1.235	0.2284	0.2287	5.4	1e-07			Elevation	0.0964548	0.030716	0.0307616	3.136	0.00172			STD_2FS_DW	0.002039	0.0005906	0.0005914	3.447	0.000566			Delta_mor2_few2	0.4669	0.1185	0.1187	3.934	8.34e-05			Delta_mor32	0.2229
Function2	0.368227	0.0843196	0.0844119	4.362	1.29e-05			Long	0.0033473	0.0011482	0.0011501	2.911	0.003608			Function2	0.3796	0.08229	0.08237	4.608	4.1e-06			Function2	0.0779456	0.0495897	0.0496624	1.57	0.11653			Amount2:Delta_mor2_all2	0.3029	0.04522	0.04529	6.689	2e-16			Duration	0.003055	0.001719	0.001722	1.774	0.07608			Delta_mor33	0.3883
SeasonWarm	0.327043	0.174663	0.17492	1.87	0.06153			SeasonWarm	0.323347	0.15436	0.154634	2.091	0.036524			Long	0.004291	0.001109	0.00111	3.864	0.000111			Long	-0.001835	0.0008313	0.0008326	2.204	0.02752			Amount2:Function2	0.09234	0.0464	0.04647	1.987	0.046912			Elevation	-0.04165	0.01648	0.0165	2.524	0.011593			Elevation	-0.02724
STD_1FS_DW	0.0024453	0.0009812	0.0009826	2.489	0.01283			STD_1FS_DW	0.0020093	0.0010556	0.0010575	1.9	0.057419			SeasonWarm	0.4062	0.1606	0.1609	2.525	0.011564			STD_2FS_DW	0.0021244	0.0006841	0.0006851	3.101	0.00193			Delta_mor2_all2:Function2	0.1318	0.04601	0.04608	2.861	0.004222			Function2	0.06996	0.04812	0.04819	1.452	0.146612			Function2	0.07531
STD_2FS_DW	0.0068722	0.0010963	0.0010979	6.259	2e-16			STD_2FS_DW	0.0053184	0.0012079	0.00121	4.395	1.11e-05			STD_1FS_DW	0.002277	0.0009742	0.0009757	2.334	0.019613			Amount2:Delta_mor2_all2	0.330264	0.0507829	0.0508625	6.493	2e-16			abs(Lat)	0.006864	0.004737	0.004743	1.447	0.147894			STD_2FS_DW	0.001451	0.0006781	0.0006793	2.136	0.032663			STD_2FS_DW	0.001648
Amount2:Delta_mor2_all2	0.647864	0.0839533	0.0840773	7.706	2e-16			Amount2:Delta_mor2_few2	0.733945	0.089455	0.089614	8.19	2e-16			STD_2FS_DW	0.006549	0.001117	0.001118	5.857	2e-16			Amount2:Function2	0.106347	0.0531132	0.0531965	1.999	0.04559			Duration	-0.001221	0.001329	0.001331	0.918	0.358878			Amount2:Delta_mor2_few2	0.3454	0.04987	0.04996	6.914	2e-16			Amount2:Delta_mor32	0.1782
Amount2:Function2	0.259038	0.0863681	0.0864953	2.995	0.00275			Amount2:Function2	0.254611	0.0936111	0.0937774	2.715	0.006626			Amount2:Delta_mor32	0.4161	0.1197	0.1198	3.472	0.000516			Delta_mor2_all2:Function2	0.10579	0.0516755	0.0517564	2.044	0.04095			Elevation	-0.01059	0.0162	0.01622	0.653	0.513687			Amount2:Function2	0.08731	0.0521	0.05219	1.673	0.094359			Amount2:Delta_mor33	0.3463
Delta_mor2_all2:Function2	0.131714	0.0856031	0.0857295	1.536	0.12444			Delta_mor2_few2:Function2	0.190259	0.0924939	0.0926583	2.053	0.04004			Amount2:Delta_mor33	0.731	0.08873	0.08886	8.226	2e-16			STD_1FS_DW	0.0005947	0.0005937	0.0005946	1	0.31722			STD_1FS_DW	0.0003257	0.0005187	0.0005195	0.627	0.530628			Delta_mor2_few2:Function2	0.1706	0.05151	0.0516	3.306	0.000948			Amount2:Function2	0.08422
Long	0.0029997	0.0016621	0.0016639	1.803	0.07141			Duration	0.0041806	0.0047101	0.0047185	0.886	0.375613			Amount2:Function2	0.2495	0.08613	0.08626	2.892	0.003827			Date_Start	-0.0001509	0.0001652	0.0001655	0.912	0.36163			SeasonWarm	-0.03713	0.07393	0.07404	0.502	0.615984			STD_1FS_DW	0.0004152	0.000588	0.000589	0.705	0.480872			Delta_mor32:Function2	0.04689
Elevation	0.0329821	0.0436146	0.0436791	0.755	0.45019											Delta_mor32:Function2	0.05019	0.1193	0.1195	0.42	0.67442											Date_Start	2.226e-05	8.528e-05	8.54e-05	0.261	0.794348											Delta_mor33:Function2	0.1685
abs(Lat)	-0.0049349	0.0142633	0.0142845	0.345	0.72974											Delta_mor33:Function2	0.1763	0.09125	0.09139	1.929	0.053723																											Duration	0.001315
																Duration	-0.00246	0.004577	0.004584	0.537	0.591426																											Long	-0.0002434
Model-averaged importance of variables								Model-averaged importance of variables								Model-averaged importance of variables								Model-averaged importance of variables								Model-averaged importance of variables								Model-averaged importance of variables								Model-averaged importance of variables
	Sum of weights:	N containing models							Sum of weights:	N containing models							Sum of weights:	N containing models							Sum of weights:	N containing models							Sum of weights:	N containing models							Sum of weights:	N containing models							Sum of weights:
Amount	1	3328						Amount	1	3328						Amount	1	3328						Amount	1	3328						Amount	1	3328						Delta_mor2_few	1	3328						Amount	1
Function	1	3328						Delta_mor2_few	1	3328						Delta_mor3	1	3328						Delta_mor2_all	1	3328						Delta_mor2_all	1	3328						Amount	1	3328						Delta_mor3	1
Delta_mor2_all	1	3328						Function	1	3328						Function	1	3328						Function	1	3328						Function	1	3328						Function	1	3328						Function	1
Amount:Delta_mor2_all	1	1280						Amount:Delta_mor2_few	1	1280						Amount:Delta_mor3	1	1280						Amount:Delta_mor2_all	1	1280						Amount:Delta_mor2_all	1	1280						Amount:Delta_mor2_few	1	1280						Amount:Delta_mor3	1
STD_2FS_DW	1	2304						STD_2FS_DW	1	2304						STD_2FS_DW	1	2304						STD_2FS_DW	0.98	2304						STD_2FS_DW	0.99	2304						Delta_mor2_few:Function	0.99	1280						Delta_mor3:Function	0.98
Amount:Function	0.97	1280						Amount:Function	0.94	1280						Amount:Function	0.96	1280						Elevation	0.94	2304						Delta_mor2_all:Function	0.96	1280						STD_2FS_DW	0.76	2304						STD_2FS_DW	0.93
STD_1FS_DW	0.89	2304						Long	0.85	2304						Long	0.9	2304						Delta_mor2_all:Function	0.75	1280						Amount:Function	0.72	1280						abs(Lat)	0.73	2304						abs(Lat)	0.65
Duration	0.77	2304						Date_Start	0.77	2304						Season	0.86	2304						Amount:Function	0.73	1280						abs(Lat)	0.48	2304						Elevation	0.63	2304						Amount:Function	0.63
Date_Start	0.74	2304						Delta_mor2_few:Function	0.74	1280						STD_1FS_DW	0.83	2304						abs(Lat)	0.69	2304						Duration	0.32	2304						Date_Start	0.54	2304						Elevation	0.51
Season	0.66	2304						Season	0.69	2304						Date_Start	0.78	2304						Long	0.63	2304						Elevation	0.31	2304						Amount:Function	0.53	1280						Date_Start	0.44
Delta_mor2_all:Function	0.54	1280						STD_1FS_DW	0.69	2304						Delta_mor3:Function	0.46	1280						STD_1FS_DW	0.37	2304						STD_1FS_DW	0.3	2304						Duration	0.43	2304						Duration	0.31
Long	0.51	2304						Duration	0.34	2304						Duration	0.38	2304						Duration	0.32	2304						Long	0.29	2304						STD_1FS_DW	0.29	2304						Long	0.28
Elevation	0.3	2304						Elevation	0.3	2304						Elevation	0.28	2304						Date_Start	0.32	2304						Season	0.28	2304						Long	0.28	2304						STD_1FS_DW	0.27
abs(Lat)	0.29	2304						abs(Lat)	0.3	2304						abs(Lat)	0.27	2304						Season	0.26	2304						Date_Start	0.27	2304						Season	0.26	2304						Season	0.26
[truncated: 40 more columns]
