# Supplementary material for: Heterogeneity within and among co-occurring foundation species increases biodiversity
Source: Nat Commun. 2022 Jan 31;13:581. doi: 10.1038/s41467-022-28194-y (PMC8803935; doi:10.1038/s41467-022-28194-y)
Supplement: Supplementary file 6 — Source data [file 41467_2022_28194_MOESM6_ESM.zip]

Archive with 2 entries (2 files):
- Source data file 1 Heterogeneity increase diversity Log response ratios.xlsx
- Source data file 2 Heterogeneity increase diversity Dissimilarity values.xlsx
