# Supplementary material for: Heterogeneity within and among co-occurring foundation species increases biodiversity
Source: Nat Commun. 2022 Jan 31;13:581. doi: 10.1038/s41467-022-28194-y (PMC8803935; doi:10.1038/s41467-022-28194-y)
Supplement: Supplementary file 6 — Source data [file 41467_2022_28194_MOESM6_ESM.zip › Source data file 1 Heterogeneity increase diversity Log response ratios.xlsx]

## Sheet: Sheet1
Unique identifyer1	Unique identifyer2	Identify for each of the 22 experiments	Number referring to experiment ID shown in Figure 1 in paper	Abreviation related to Principical Investigator of each experiment	8 treatment combinations (2 amounts * 2 functions * 2 deltamorphology)	Abundance of invertebrates per sample	Taxonomic Richness (OTU) per sample	Taxonomic Richness (Class-level) per sample	Mean abundance of invertebrats per 'control' (without secondary foundation species)	Mean richness (OTU) of invertebrats per 'control' (without secondary foundation species)	Mean richness (Class-level) of invertebrats per 'control' (without secondary foundation species)	Log response ratio of abundance of invertebrates (with secondary foundation species/without secondary foundation species) [cannot calculate values for Zeros]	Log response ratio of richness (OTU) of invertebrates per 'control' (without secondary foundation species) [cannot calculate values for Zeros]	Log response ratio of richness (Class-level) of invertebrates per 'control' (without secondary foundation species) [cannot calculate values for Zeros]	Log response ratio of abundance of invertebrates (with secondary foundation species/without secondary foundation species) [+1 transformed data to calculate values for Zeros]	Log response ratio of richness (OTU) of invertebrates per 'control' (without secondary foundation species)[+1 transformed data to calculate values for Zeros]	Log response ratio of richness (Class-level) of invertebrates per 'control' (without secondary foundation species) [+1 transformed data to calculate values for Zeros]	Test factor: amount of secondary foundation species (1 = low)	Test factor: function of secondary foundation species (1 = low)	Delta morphology with 2 levels (simple vs. intermediate+complex pooled) - all experiments included	Random site factor	Delta morphology with 2 levels (simple vs. complex pooled) - intermediate level experiments excluded	Delta morphology with 3 levels (simple vs. intermediate vs. complex) - all experiments included	Standardized (for each individual experiment) dry weight of primary foundation species	Standardized (for each individual experiment) dry weight of secondary foundation species	Standardized (for each individual experiment) abundance of invertebrates per sample	Standardized (for each individual experiment) taxonomic (OTU) of invertebrates per sample	Standardized (for each individual experiment) taxonomic (class-level) of invertebrates per sample	Dry weight of primary foundation species	Dry weight of secondary foundation species	Latitude of experiment	Longitude of experiment	Elevation level of experiment	Start date of experiment	Length of experiment in days	Main season of the experiment (divided into either relatively cold or relatively warm for the particular site)
ID	ID_total	ID_per_exp	No_in_Fig1	Exp_name	Amo_Fun_dMor2all	Abu_All	Rich_All	Rich_Class	Abu_Mean	Rich1_Mean	Rich2_Mean	lnRR_Abu	lnRR_RichS	lnRR_RichC	lnRR_Abu2	lnRR_RichS2	lnRR_RichC2	Amount	Function	Delta_mor2_all	Site	Delta_mor2_few	Delta_mor3	STD_1FS_DW	STD_2FS_DW	STD_Abu	STD_Rich_OUT	STD_Rich_Class	1FS_DW	2FS_DW	Lat	Long	Elevation	Date_Start	Duration	Season
A0011	20	20	1	AA	112	0	0	0	3.2	1.1	0.9	NA	NA	NA	-1.44	-0.74	-0.64	1	1	2	1	2	3	85.2	9.7	0	0	0	75.61	27.12	9.21858	-82.2143	0.2	10/23/15	90	Warm
A0012	21	21	1	AA	112	0	0	0	3.2	1.1	0.9	NA	NA	NA	-1.44	-0.74	-0.64	1	1	2	1	2	3	33.1	15.6	0	0	0	37.4	43.62	9.21858	-82.2143	0.2	10/23/15	90	Warm
A0013	22	22	1	AA	112	4	3	3	3.2	1.1	0.9	0.22	1	1.2	0.17	0.64	0.74	1	1	2	1	2	3	18.6	20.3	14.3	27.3	60	26.74	56.73	9.21858	-82.2143	0.2	10/23/15	90	Warm
A0014	23	23	1	AA	112	1	1	1	3.2	1.1	0.9	-1.16	-0.1	0.11	-0.74	-0.05	0.05	1	1	2	1	2	3	27.9	19.1	3.6	9.1	20	33.56	53.3	9.21858	-82.2143	0.2	10/23/15	90	Warm
A0015	24	24	1	AA	112	4	2	2	3.2	1.1	0.9	0.22	0.6	0.8	0.17	0.36	0.46	1	1	2	1	2	3	22.4	17.6	14.3	18.2	40	29.57	49.27	9.21858	-82.2143	0.2	10/23/15	90	Warm
A0016	25	25	1	AA	112	4	2	2	3.2	1.1	0.9	0.22	0.6	0.8	0.17	0.36	0.46	1	1	2	1	2	3	24.9	15.5	14.3	18.2	40	31.36	43.25	9.21858	-82.2143	0.2	10/23/15	90	Warm
A0017	26	26	1	AA	112	1	1	1	3.2	1.1	0.9	-1.16	-0.1	0.11	-0.74	-0.05	0.05	1	1	2	1	2	3	22.2	12.1	3.6	9.1	20	29.38	33.68	9.21858	-82.2143	0.2	10/23/15	90	Warm
A0018	27	27	1	AA	112	3	1	1	3.2	1.1	0.9	-0.06	-0.1	0.11	-0.05	-0.05	0.05	1	1	2	1	2	3	66.8	7.6	10.7	9.1	20	62.11	21.24	9.21858	-82.2143	0.2	10/23/15	90	Warm
A0019	28	28	1	AA	112	1	1	1	3.2	1.1	0.9	-1.16	-0.1	0.11	-0.74	-0.05	0.05	1	1	2	1	2	3	86.8	19.3	3.6	9.1	20	76.81	53.85	9.21858	-82.2143	0.2	10/23/15	90	Warm
A0020	29	29	1	AA	112	4	2	2	3.2	1.1	0.9	0.22	0.6	0.8	0.17	0.36	0.46	1	1	2	1	2	3	76	15.1	14.3	18.2	40	68.87	42.21	9.21858	-82.2143	0.2	10/23/15	90	Warm
A0021	40	40	1	AA	122	5	4	4	3.2	1.1	0.9	0.45	1.29	1.49	0.36	0.87	0.97	1	2	2	1	2	3	5.1	13.1	17.9	36.4	80	16.85	36.62	9.21858	-82.2143	0.2	10/23/15	90	Warm
A0022	41	41	1	AA	122	24	10	5	3.2	1.1	0.9	2.01	2.21	1.71	1.78	1.66	1.15	1	2	2	1	2	3	25.5	13.5	85.7	90.9	100	31.81	37.64	9.21858	-82.2143	0.2	10/23/15	90	Warm
A0023	42	42	1	AA	122	3	2	2	3.2	1.1	0.9	-0.06	0.6	0.8	-0.05	0.36	0.46	1	2	2	1	2	3	16.3	22.7	10.7	18.2	40	25.07	63.34	9.21858	-82.2143	0.2	10/23/15	90	Warm
A0024	43	43	1	AA	122	2	2	2	3.2	1.1	0.9	-0.47	0.6	0.8	-0.34	0.36	0.46	1	2	2	1	2	3	20.2	32.2	7.1	18.2	40	27.93	89.82	9.21858	-82.2143	0.2	10/23/15	90	Warm
A0025	44	44	1	AA	122	4	3	2	3.2	1.1	0.9	0.22	1	0.8	0.17	0.64	0.46	1	2	2	1	2	3	12.9	21.2	14.3	27.3	40	22.53	59.24	9.21858	-82.2143	0.2	10/23/15	90	Warm
A0026	45	45	1	AA	122	4	2	2	3.2	1.1	0.9	0.22	0.6	0.8	0.17	0.36	0.46	1	2	2	1	2	3	44.5	18	14.3	18.2	40	45.8	50.2	9.21858	-82.2143	0.2	10/23/15	90	Warm
A0027	46	46	1	AA	122	1	1	1	3.2	1.1	0.9	-1.16	-0.1	0.11	-0.74	-0.05	0.05	1	2	2	1	2	3	30.5	34.8	3.6	9.1	20	35.5	97.11	9.21858	-82.2143	0.2	10/23/15	90	Warm
A0028	47	47	1	AA	122	4	2	1	3.2	1.1	0.9	0.22	0.6	0.11	0.17	0.36	0.05	1	2	2	1	2	3	31.3	12	14.3	18.2	20	36.04	33.6	9.21858	-82.2143	0.2	10/23/15	90	Warm
A0029	58	58	1	AA	212	13	6	3	3.2	1.1	0.9	1.4	1.7	1.2	1.2	1.2	0.74	2	1	2	1	2	3	59.2	53.4	46.4	54.5	60	56.58	149.14	9.21858	-82.2143	0.2	10/23/15	90	Warm
A0030	59	59	1	AA	212	12	3	2	3.2	1.1	0.9	1.32	1	0.8	1.13	0.64	0.46	2	1	2	1	2	3	14.6	60.3	42.9	27.3	40	23.8	168.49	9.21858	-82.2143	0.2	10/23/15	90	Warm
A0031	60	60	1	AA	212	15	6	3	3.2	1.1	0.9	1.54	1.7	1.2	1.34	1.2	0.74	2	1	2	1	2	3	37.5	76.6	53.6	54.5	60	40.6	214.03	9.21858	-82.2143	0.2	10/23/15	90	Warm
A0032	61	61	1	AA	212	4	2	1	3.2	1.1	0.9	0.22	0.6	0.11	0.17	0.36	0.05	2	1	2	1	2	3	10.1	78.5	14.3	18.2	20	20.47	219.15	9.21858	-82.2143	0.2	10/23/15	90	Warm
A0033	62	62	1	AA	212	6	3	2	3.2	1.1	0.9	0.63	1	0.8	0.51	0.64	0.46	2	1	2	1	2	3	20.7	71.2	21.4	27.3	40	28.26	198.77	9.21858	-82.2143	0.2	10/23/15	90	Warm
A0034	63	63	1	AA	212	6	3	1	3.2	1.1	0.9	0.63	1	0.11	0.51	0.64	0.05	2	1	2	1	2	3	35.7	80	21.4	27.3	20	39.32	223.51	9.21858	-82.2143	0.2	10/23/15	90	Warm
A0035	64	64	1	AA	212	16	8	4	3.2	1.1	0.9	1.61	1.98	1.49	1.4	1.46	0.97	2	1	2	1	2	3	48.6	71.5	57.1	72.7	80	48.75	199.62	9.21858	-82.2143	0.2	10/23/15	90	Warm
A0036	65	65	1	AA	212	17	7	4	3.2	1.1	0.9	1.67	1.85	1.49	1.46	1.34	0.97	2	1	2	1	2	3	28.7	67.4	60.7	63.6	80	34.18	188.3	9.21858	-82.2143	0.2	10/23/15	90	Warm
A0037	66	66	1	AA	212	12	6	4	3.2	1.1	0.9	1.32	1.7	1.49	1.13	1.2	0.97	2	1	2	1	2	3	49.3	60.2	42.9	54.5	80	49.31	168.16	9.21858	-82.2143	0.2	10/23/15	90	Warm
A0038	67	67	1	AA	212	12	5	3	3.2	1.1	0.9	1.32	1.51	1.2	1.13	1.05	0.74	2	1	2	1	2	3	78.2	100	42.9	45.5	60	70.53	279.27	9.21858	-82.2143	0.2	10/23/15	90	Warm
A0039	78	78	1	AA	222	12	5	3	3.2	1.1	0.9	1.32	1.51	1.2	1.13	1.05	0.74	2	2	2	1	2	3	25.3	97.3	42.9	45.5	60	31.65	271.73	9.21858	-82.2143	0.2	10/23/15	90	Warm
A0040	79	79	1	AA	222	20	7	4	3.2	1.1	0.9	1.83	1.85	1.49	1.61	1.34	0.97	2	2	2	1	2	3	42.4	44.5	71.4	63.6	80	44.24	124.18	9.21858	-82.2143	0.2	10/23/15	90	Warm
A0041	80	80	1	AA	222	22	10	5	3.2	1.1	0.9	1.93	2.21	1.71	1.7	1.66	1.15	2	2	2	1	2	3	22.2	40.8	78.6	90.9	100	29.42	113.99	9.21858	-82.2143	0.2	10/23/15	90	Warm
A0042	81	81	1	AA	222	9	6	2	3.2	1.1	0.9	1.03	1.7	0.8	0.87	1.2	0.46	2	2	2	1	2	3	44.9	35.2	32.1	54.5	40	46.05	98.17	9.21858	-82.2143	0.2	10/23/15	90	Warm
A0043	82	82	1	AA	222	24	9	4	3.2	1.1	0.9	2.01	2.1	1.49	1.78	1.56	0.97	2	2	2	1	2	3	28.7	49.5	85.7	81.8	80	34.18	138.17	9.21858	-82.2143	0.2	10/23/15	90	Warm
A0044	83	83	1	AA	222	12	5	4	3.2	1.1	0.9	1.32	1.51	1.49	1.13	1.05	0.97	2	2	2	1	2	3	2.3	29	42.9	45.5	80	14.75	81.11	9.21858	-82.2143	0.2	10/23/15	90	Warm
A0045	84	84	1	AA	222	9	6	3	3.2	1.1	0.9	1.03	1.7	1.2	0.87	1.2	0.74	2	2	2	1	2	3	36.3	33.8	32.1	54.5	60	39.77	94.5	9.21858	-82.2143	0.2	10/23/15	90	Warm
A0046	85	85	1	AA	222	10	8	4	3.2	1.1	0.9	1.14	1.98	1.49	0.96	1.46	0.97	2	2	2	1	2	3	50.8	61.9	35.7	72.7	80	50.38	172.85	9.21858	-82.2143	0.2	10/23/15	90	Warm
A0056	30	30	1	AA	112	6	4	3	1	0.78	0.67	1.79	1.64	1.5	1.25	1.03	0.88	1	1	2	2	2	3	19.7	17.5	21.4	36.4	60	27.58	48.98	9.22181	-82.2073	0.2	10/23/15	90	Warm
A0057	31	31	1	AA	112	0	0	0	1	0.78	0.67	NA	NA	NA	-0.69	-0.58	-0.51	1	1	2	2	2	3	25.2	12.3	0	0	0	31.56	34.31	9.22181	-82.2073	0.2	10/23/15	90	Warm
A0058	32	32	1	AA	112	6	2	2	1	0.78	0.67	1.79	0.94	1.1	1.25	0.52	0.59	1	1	2	2	2	3	25.4	14.4	21.4	18.2	40	31.74	40.28	9.22181	-82.2073	0.2	10/23/15	90	Warm
A0059	33	33	1	AA	112	4	2	2	1	0.78	0.67	1.39	0.94	1.1	0.92	0.52	0.59	1	1	2	2	2	3	43.2	15.2	14.3	18.2	40	44.84	42.34	9.22181	-82.2073	0.2	10/23/15	90	Warm
A0060	34	34	1	AA	112	1	1	1	1	0.78	0.67	0	0.25	0.41	0	0.12	0.18	1	1	2	2	2	3	40.1	12.5	3.6	9.1	20	42.54	34.9	9.22181	-82.2073	0.2	10/23/15	90	Warm
A0061	35	35	1	AA	112	1	1	1	1	0.78	0.67	0	0.25	0.41	0	0.12	0.18	1	1	2	2	2	3	49.2	12.1	3.6	9.1	20	49.25	33.92	9.22181	-82.2073	0.2	10/23/15	90	Warm
A0062	36	36	1	AA	112	1	1	1	1	0.78	0.67	0	0.25	0.41	0	0.12	0.18	1	1	2	2	2	3	18.4	16.9	3.6	9.1	20	26.63	47.19	9.22181	-82.2073	0.2	10/23/15	90	Warm
A0063	37	37	1	AA	112	1	1	1	1	0.78	0.67	0	0.25	0.41	0	0.12	0.18	1	1	2	2	2	3	87.4	9.8	3.6	9.1	20	77.29	27.43	9.22181	-82.2073	0.2	10/23/15	90	Warm
A0064	38	38	1	AA	112	0	0	0	1	0.78	0.67	NA	NA	NA	-0.69	-0.58	-0.51	1	1	2	2	2	3	52	0	0	0	0	51.24	0	9.22181	-82.2073	0.2	10/23/15	90	Warm
A0065	39	39	1	AA	112	1	1	1	1	0.78	0.67	0	0.25	0.41	0	0.12	0.18	1	1	2	2	2	3	18.8	10.9	3.6	9.1	20	26.92	30.4	9.22181	-82.2073	0.2	10/23/15	90	Warm
A0066	48	48	1	AA	122	2	1	1	1	0.78	0.67	0.69	0.25	0.41	0.41	0.12	0.18	1	2	2	2	2	3	20.3	8	7.1	9.1	20	28.01	22.43	9.22181	-82.2073	0.2	10/23/15	90	Warm
A0067	49	49	1	AA	122	6	4	1	1	0.78	0.67	1.79	1.64	0.41	1.25	1.03	0.18	1	2	2	2	2	3	44.2	21.6	21.4	36.4	20	45.52	60.44	9.22181	-82.2073	0.2	10/23/15	90	Warm
A0068	50	50	1	AA	122	6	3	2	1	0.78	0.67	1.79	1.35	1.1	1.25	0.81	0.59	1	2	2	2	2	3	47.1	21.1	21.4	27.3	40	47.66	59.04	9.22181	-82.2073	0.2	10/23/15	90	Warm
A0069	51	51	1	AA	122	5	2	1	1	0.78	0.67	1.61	0.94	0.41	1.1	0.52	0.18	1	2	2	2	2	3	24.9	11.7	17.9	18.2	20	31.4	32.57	9.22181	-82.2073	0.2	10/23/15	90	Warm
A0070	52	52	1	AA	122	1	1	1	1	0.78	0.67	0	0.25	0.41	0	0.12	0.18	1	2	2	2	2	3	56.9	23.1	3.6	9.1	20	54.88	64.43	9.22181	-82.2073	0.2	10/23/15	90	Warm
A0071	53	53	1	AA	122	2	1	1	1	0.78	0.67	0.69	0.25	0.41	0.41	0.12	0.18	1	2	2	2	2	3	41.5	21.2	7.1	9.1	20	43.58	59.3	9.22181	-82.2073	0.2	10/23/15	90	Warm
A0072	54	54	1	AA	122	0	0	0	1	0.78	0.67	NA	NA	NA	-0.69	-0.58	-0.51	1	2	2	2	2	3	0	17	0	0	0	13.09	47.54	9.22181	-82.2073	0.2	10/23/15	90	Warm
A0073	55	55	1	AA	122	3	2	2	1	0.78	0.67	1.1	0.94	1.1	0.69	0.52	0.59	1	2	2	2	2	3	18.7	24.9	10.7	18.2	40	26.82	69.58	9.22181	-82.2073	0.2	10/23/15	90	Warm
A0074	56	56	1	AA	122	3	2	2	1	0.78	0.67	1.1	0.94	1.1	0.69	0.52	0.59	1	2	2	2	2	3	29.1	19.2	10.7	18.2	40	34.43	53.57	9.22181	-82.2073	0.2	10/23/15	90	Warm
A0075	57	57	1	AA	122	4	3	3	1	0.78	0.67	1.39	1.35	1.5	0.92	0.81	0.88	1	2	2	2	2	3	31.4	30	14.3	27.3	60	36.14	83.69	9.22181	-82.2073	0.2	10/23/15	90	Warm
A0076	68	68	1	AA	212	9	5	3	1	0.78	0.67	2.2	1.86	1.5	1.61	1.22	0.88	2	1	2	2	2	3	41.8	63.9	32.1	45.5	60	43.81	178.59	9.22181	-82.2073	0.2	10/23/15	90	Warm
A0077	69	69	1	AA	212	7	5	4	1	0.78	0.67	1.95	1.86	1.79	1.39	1.22	1.1	2	1	2	2	2	3	15.7	50.1	25	45.5	80	24.6	140.01	9.22181	-82.2073	0.2	10/23/15	90	Warm
A0078	70	70	1	AA	212	2	1	1	1	0.78	0.67	0.69	0.25	0.41	0.41	0.12	0.18	2	1	2	2	2	3	43.5	64.7	7.1	9.1	20	45.06	180.63	9.22181	-82.2073	0.2	10/23/15	90	Warm
A0079	71	71	1	AA	212	11	7	3	1	0.78	0.67	2.4	2.2	1.5	1.79	1.5	0.88	2	1	2	2	2	3	40.6	62.3	39.3	63.6	60	42.92	174.01	9.22181	-82.2073	0.2	10/23/15	90	Warm
A0080	72	72	1	AA	212	4	3	1	1	0.78	0.67	1.39	1.35	0.41	0.92	0.81	0.18	2	1	2	2	2	3	64.5	76.3	14.3	27.3	20	60.46	212.95	9.22181	-82.2073	0.2	10/23/15	90	Warm
A0081	73	73	1	AA	212	11	6	4	1	0.78	0.67	2.4	2.04	1.79	1.79	1.37	1.1	2	1	2	2	2	3	62.5	60.1	39.3	54.5	80	58.99	167.79	9.22181	-82.2073	0.2	10/23/15	90	Warm
A0082	74	74	1	AA	212	9	5	2	1	0.78	0.67	2.2	1.86	1.1	1.61	1.22	0.59	2	1	2	2	2	3	18.1	68.8	32.1	45.5	40	26.4	192.26	9.22181	-82.2073	0.2	10/23/15	90	Warm
A0083	75	75	1	AA	212	9	4	2	1	0.78	0.67	2.2	1.64	1.1	1.61	1.03	0.59	2	1	2	2	2	3	91.5	43.7	32.1	36.4	40	80.29	121.98	9.22181	-82.2073	0.2	10/23/15	90	Warm
A0084	76	76	1	AA	212	9	6	5	1	0.78	0.67	2.2	2.04	2.01	1.61	1.37	1.28	2	1	2	2	2	3	100	73.5	32.1	54.5	100	86.51	205.24	9.22181	-82.2073	0.2	10/23/15	90	Warm
A0085	77	77	1	AA	212	10	4	2	1	0.78	0.67	2.3	1.64	1.1	1.7	1.03	0.59	2	1	2	2	2	3	56.6	60.6	35.7	36.4	40	54.67	169.35	9.22181	-82.2073	0.2	10/23/15	90	Warm
A0086	86	86	1	AA	222	7	3	2	1	0.78	0.67	1.95	1.35	1.1	1.39	0.81	0.59	2	2	2	2	2	3	18.1	30.1	25	27.3	40	26.41	84.12	9.22181	-82.2073	0.2	10/23/15	90	Warm
A0087	87	87	1	AA	222	6	3	2	1	0.78	0.67	1.79	1.35	1.1	1.25	0.81	0.59	2	2	2	2	2	3	17.4	24	21.4	27.3	40	25.87	66.9	9.22181	-82.2073	0.2	10/23/15	90	Warm
A0088	88	88	1	AA	222	28	8	3	1	0.78	0.67	3.33	2.33	1.5	2.67	1.62	0.88	2	2	2	2	2	3	58	98	100	72.7	60	55.7	273.78	9.22181	-82.2073	0.2	10/23/15	90	Warm
A0089	89	89	1	AA	222	8	5	2	1	0.78	0.67	2.08	1.86	1.1	1.5	1.22	0.59	2	2	2	2	2	3	22.6	81.7	28.6	45.5	40	29.71	228.08	9.22181	-82.2073	0.2	10/23/15	90	Warm
A0090	90	90	1	AA	222	10	5	3	1	0.78	0.67	2.3	1.86	1.5	1.7	1.22	0.88	2	2	2	2	2	3	13.3	73.3	35.7	45.5	60	22.83	204.74	9.22181	-82.2073	0.2	10/23/15	90	Warm
A0091	91	91	1	AA	222	15	8	3	1	0.78	0.67	2.71	2.33	1.5	2.08	1.62	0.88	2	2	2	2	2	3	31.9	42.9	53.6	72.7	60	36.49	119.71	9.22181	-82.2073	0.2	10/23/15	90	Warm
A0092	92	92	1	AA	222	10	4	3	1	0.78	0.67	2.3	1.64	1.5	1.7	1.03	0.88	2	2	2	2	2	3	6.3	61.6	35.7	36.4	60	17.7	172.04	9.22181	-82.2073	0.2	10/23/15	90	Warm
A0093	93	93	1	AA	222	18	11	5	1	0.78	0.67	2.89	2.65	2.01	2.25	1.91	1.28	2	2	2	2	2	3	42.4	69.8	64.3	100	100	44.25	194.95	9.22181	-82.2073	0.2	10/23/15	90	Warm
A0094	94	94	1	AA	222	6	4	3	1	0.78	0.67	1.79	1.64	1.5	1.25	1.03	0.88	2	2	2	2	2	3	53.7	56.7	21.4	36.4	60	52.51	158.25	9.22181	-82.2073	0.2	10/23/15	90	Warm
A0107	119	25	3	AR1	112	41	5	4	18.58	4.42	3.42	0.79	0.12	0.16	0.76	0.1	0.12	1	1	2	1	2	3	82.5	23.2	14.7	28.6	50	11.15	0.66	33.9359	-77.9438	0.5	10/15/18	8	Cold
A0108	120	26	3	AR1	112	20	8	6	18.58	4.42	3.42	0.07	0.59	0.56	0.07	0.51	0.46	1	1	2	1	2	3	69.9	21.1	7	50	83.3	9.47	0.6	33.9359	-77.9438	0.5	10/15/18	8	Cold
A0109	121	27	3	AR1	112	25	9	6	18.58	4.42	3.42	0.3	0.71	0.56	0.28	0.61	0.46	1	1	2	1	2	3	80.7	31.2	8.8	57.1	83.3	10.92	0.89	33.9359	-77.9438	0.5	10/15/18	8	Cold
A0110	122	28	3	AR1	112	14	6	5	18.58	4.42	3.42	-0.28	0.31	0.38	-0.27	0.26	0.31	1	1	2	1	2	3	43.2	16.8	4.8	35.7	66.7	5.89	0.48	33.9359	-77.9438	0.5	10/15/18	8	Cold
A0111	123	29	3	AR1	112	37	7	6	18.58	4.42	3.42	0.69	0.46	0.56	0.66	0.39	0.46	1	1	2	1	2	3	98.8	18.9	13.2	42.9	83.3	13.34	0.54	33.9359	-77.9438	0.5	10/15/18	8	Cold
A0112	124	30	3	AR1	112	60	7	5	18.58	4.42	3.42	1.17	0.46	0.38	1.14	0.39	0.31	1	1	2	1	2	3	71	32.3	21.7	42.9	66.7	9.62	0.92	33.9359	-77.9438	0.5	10/15/18	8	Cold
A0113	131	37	3	AR1	122	58	9	5	18.58	4.42	3.42	1.14	0.71	0.38	1.1	0.61	0.31	1	2	2	1	2	3	84.2	14.7	21	57.1	66.7	11.38	0.42	33.9359	-77.9438	0.5	10/15/18	8	Cold
A0114	132	38	3	AR1	122	19	4	3	18.58	4.42	3.42	0.02	-0.1	-0.13	0.02	-0.08	-0.1	1	2	2	1	2	3	60.1	11.9	6.6	21.4	33.3	8.16	0.34	33.9359	-77.9438	0.5	10/15/18	8	Cold
A0115	133	39	3	AR1	122	192	8	5	18.58	4.42	3.42	2.34	0.59	0.38	2.29	0.51	0.31	1	2	2	1	2	3	54	18.9	70.2	50	66.7	7.33	0.54	33.9359	-77.9438	0.5	10/15/18	8	Cold
A0116	134	40	3	AR1	122	123	15	7	18.58	4.42	3.42	1.89	1.22	0.72	1.85	1.08	0.59	1	2	2	1	2	3	40.8	18.2	44.9	100	100	5.57	0.52	33.9359	-77.9438	0.5	10/15/18	8	Cold
A0117	135	41	3	AR1	122	33	7	4	18.58	4.42	3.42	0.57	0.46	0.16	0.55	0.39	0.12	1	2	2	1	2	3	62.8	11.2	11.8	42.9	50	8.52	0.32	33.9359	-77.9438	0.5	10/15/18	8	Cold
A0118	136	42	3	AR1	122	71	12	7	18.58	4.42	3.42	1.34	1	0.72	1.3	0.88	0.59	1	2	2	1	2	3	57.7	7.4	25.7	78.6	100	7.83	0.21	33.9359	-77.9438	0.5	10/15/18	8	Cold
A0119	143	49	3	AR1	212	125	10	6	18.58	4.42	3.42	1.91	0.82	0.56	1.86	0.71	0.46	2	1	2	1	2	3	67	91.6	45.6	64.3	83.3	9.08	2.61	33.9359	-77.9438	0.5	10/15/18	8	Cold
A0120	144	50	3	AR1	212	133	9	6	18.58	4.42	3.42	1.97	0.71	0.56	1.92	0.61	0.46	2	1	2	1	2	3	47.2	99.3	48.5	57.1	83.3	6.43	2.83	33.9359	-77.9438	0.5	10/15/18	8	Cold
A0121	145	51	3	AR1	212	189	11	6	18.58	4.42	3.42	2.32	0.91	0.56	2.27	0.8	0.46	2	1	2	1	2	3	90.1	100	69.1	71.4	83.3	12.18	2.85	33.9359	-77.9438	0.5	10/15/18	8	Cold
A0122	146	52	3	AR1	212	107	11	7	18.58	4.42	3.42	1.75	0.91	0.72	1.71	0.8	0.59	2	1	2	1	2	3	87.3	80	39	71.4	100	11.8	2.28	33.9359	-77.9438	0.5	10/15/18	8	Cold
A0123	147	53	3	AR1	212	81	12	6	18.58	4.42	3.42	1.47	1	0.56	1.43	0.88	0.46	2	1	2	1	2	3	69.1	75.4	29.4	78.6	83.3	9.36	2.15	33.9359	-77.9438	0.5	10/15/18	8	Cold
A0124	148	54	3	AR1	212	92	11	6	18.58	4.42	3.42	1.6	0.91	0.56	1.56	0.8	0.46	2	1	2	1	2	3	70.4	86	33.5	71.4	83.3	9.53	2.45	33.9359	-77.9438	0.5	10/15/18	8	Cold
A0125	155	61	3	AR1	222	107	10	6	18.58	4.42	3.42	1.75	0.82	0.56	1.71	0.71	0.46	2	2	2	1	2	3	96.3	44.2	39	64.3	83.3	13	1.26	33.9359	-77.9438	0.5	10/15/18	8	Cold
A0126	156	62	3	AR1	222	95	8	5	18.58	4.42	3.42	1.63	0.59	0.38	1.59	0.51	0.31	2	2	2	1	2	3	38.4	39.3	34.6	50	66.7	5.25	1.12	33.9359	-77.9438	0.5	10/15/18	8	Cold
A0127	157	63	3	AR1	222	258	11	5	18.58	4.42	3.42	2.63	0.91	0.38	2.58	0.8	0.31	2	2	2	1	2	3	50.9	58.6	94.5	71.4	66.7	6.92	1.67	33.9359	-77.9438	0.5	10/15/18	8	Cold
A0128	158	64	3	AR1	222	273	11	6	18.58	4.42	3.42	2.69	0.91	0.56	2.64	0.8	0.46	2	2	2	1	2	3	34.5	33.7	100	71.4	83.3	4.72	0.96	33.9359	-77.9438	0.5	10/15/18	8	Cold
A0129	159	65	3	AR1	222	143	10	5	18.58	4.42	3.42	2.04	0.82	0.38	2	0.71	0.31	2	2	2	1	2	3	86.2	37.9	52.2	64.3	66.7	11.65	1.08	33.9359	-77.9438	0.5	10/15/18	8	Cold
A0130	160	66	3	AR1	222	184	15	6	18.58	4.42	3.42	2.29	1.22	0.56	2.25	1.08	0.46	2	2	2	1	2	3	38.7	81.8	67.3	100	83.3	5.28	2.33	33.9359	-77.9438	0.5	10/15/18	8	Cold
A0143	125	31	3	AR1	112	60	10	6	32.25	6.17	4.58	0.62	0.48	0.27	0.61	0.43	0.23	1	1	2	2	2	3	90.7	30.2	21.7	64.3	83.3	12.25	0.86	33.935	-77.9445	0.5	10/15/18	8	Cold
A0144	126	32	3	AR1	112	53	9	6	32.25	6.17	4.58	0.5	0.38	0.27	0.48	0.33	0.23	1	1	2	2	2	3	79.9	19.3	19.1	57.1	83.3	10.81	0.55	33.935	-77.9445	0.5	10/15/18	8	Cold
A0145	127	33	3	AR1	112	37	5	5	32.25	6.17	4.58	0.14	-0.21	0.09	0.13	-0.18	0.07	1	1	2	2	2	3	35.7	26.3	13.2	28.6	66.7	4.88	0.75	33.935	-77.9445	0.5	10/15/18	8	Cold
A0146	128	34	3	AR1	112	38	8	6	32.25	6.17	4.58	0.16	0.26	0.27	0.16	0.23	0.23	1	1	2	2	2	3	50.2	27.4	13.6	50	83.3	6.83	0.78	33.935	-77.9445	0.5	10/15/18	8	Cold
A0147	129	35	3	AR1	112	70	7	6	32.25	6.17	4.58	0.77	0.13	0.27	0.76	0.11	0.23	1	1	2	2	2	3	85.9	29.8	25.4	42.9	83.3	11.61	0.85	33.935	-77.9445	0.5	10/15/18	8	Cold
A0148	130	36	3	AR1	112	65	8	5	32.25	6.17	4.58	0.7	0.26	0.09	0.69	0.23	0.07	1	1	2	2	2	3	89.6	21.8	23.5	50	66.7	12.1	0.62	33.935	-77.9445	0.5	10/15/18	8	Cold
A0149	137	43	3	AR1	122	56	6	5	32.25	6.17	4.58	0.55	-0.03	0.09	0.54	-0.02	0.07	1	2	2	2	2	3	97.2	15.4	20.2	35.7	66.7	13.13	0.44	33.935	-77.9445	0.5	10/15/18	8	Cold
A0150	138	44	3	AR1	122	149	10	6	32.25	6.17	4.58	1.53	0.48	0.27	1.51	0.43	0.23	1	2	2	2	2	3	59.3	6.3	54.4	64.3	83.3	8.05	0.18	33.935	-77.9445	0.5	10/15/18	8	Cold
A0151	139	45	3	AR1	122	121	12	6	32.25	6.17	4.58	1.32	0.67	0.27	1.3	0.6	0.23	1	2	2	2	2	3	73.7	15.8	44.1	78.6	83.3	9.98	0.45	33.935	-77.9445	0.5	10/15/18	8	Cold
A0152	140	46	3	AR1	122	54	9	5	32.25	6.17	4.58	0.52	0.38	0.09	0.5	0.33	0.07	1	2	2	2	2	3	74.9	7.4	19.5	57.1	66.7	10.14	0.21	33.935	-77.9445	0.5	10/15/18	8	Cold
A0153	141	47	3	AR1	122	58	9	6	32.25	6.17	4.58	0.59	0.38	0.27	0.57	0.33	0.23	1	2	2	2	2	3	51.4	8.4	21	57.1	83.3	6.99	0.24	33.935	-77.9445	0.5	10/15/18	8	Cold
A0154	142	48	3	AR1	122	86	14	6	32.25	6.17	4.58	0.98	0.82	0.27	0.96	0.74	0.23	1	2	2	2	2	3	75.7	11.2	31.3	92.9	83.3	10.24	0.32	33.935	-77.9445	0.5	10/15/18	8	Cold
A0155	149	55	3	AR1	212	56	8	5	32.25	6.17	4.58	0.55	0.26	0.09	0.54	0.23	0.07	2	1	2	2	2	3	42.7	96.1	20.2	50	66.7	5.82	2.74	33.935	-77.9445	0.5	10/15/18	8	Cold
A0156	150	56	3	AR1	212	70	10	6	32.25	6.17	4.58	0.77	0.48	0.27	0.76	0.43	0.23	2	1	2	2	2	3	63.7	91.6	25.4	64.3	83.3	8.63	2.61	33.935	-77.9445	0.5	10/15/18	8	Cold
A0157	151	57	3	AR1	212	113	9	6	32.25	6.17	4.58	1.25	0.38	0.27	1.23	0.33	0.23	2	1	2	2	2	3	75.4	92.3	41.2	57.1	83.3	10.2	2.63	33.935	-77.9445	0.5	10/15/18	8	Cold
A0158	152	58	3	AR1	212	132	11	6	32.25	6.17	4.58	1.41	0.58	0.27	1.39	0.52	0.23	2	1	2	2	2	3	60.3	95.1	48.2	71.4	83.3	8.18	2.71	33.935	-77.9445	0.5	10/15/18	8	Cold
A0159	153	59	3	AR1	212	62	7	6	32.25	6.17	4.58	0.65	0.13	0.27	0.64	0.11	0.23	2	1	2	2	2	3	35	82.1	22.4	42.9	83.3	4.79	2.34	33.935	-77.9445	0.5	10/15/18	8	Cold
A0160	154	60	3	AR1	212	51	11	6	32.25	6.17	4.58	0.46	0.58	0.27	0.45	0.52	0.23	2	1	2	2	2	3	61.4	83.5	18.4	71.4	83.3	8.33	2.38	33.935	-77.9445	0.5	10/15/18	8	Cold
A0161	161	67	3	AR1	222	225	13	6	32.25	6.17	4.58	1.94	0.75	0.27	1.92	0.67	0.23	2	2	2	2	2	3	81.2	33	82.4	85.7	83.3	10.98	0.94	33.935	-77.9445	0.5	10/15/18	8	Cold
A0162	162	68	3	AR1	222	94	11	6	32.25	6.17	4.58	1.07	0.58	0.27	1.05	0.52	0.23	2	2	2	2	2	3	64.9	21.8	34.2	71.4	83.3	8.79	0.62	33.935	-77.9445	0.5	10/15/18	8	Cold
A0163	163	69	3	AR1	222	144	11	6	32.25	6.17	4.58	1.5	0.58	0.27	1.47	0.52	0.23	2	2	2	2	2	3	100	47.4	52.6	71.4	83.3	13.5	1.35	33.935	-77.9445	0.5	10/15/18	8	Cold
A0164	164	70	3	AR1	222	144	14	6	32.25	6.17	4.58	1.5	0.82	0.27	1.47	0.74	0.23	2	2	2	2	2	3	47.5	49.8	52.6	92.9	83.3	6.46	1.42	33.935	-77.9445	0.5	10/15/18	8	Cold
A0165	165	71	3	AR1	222	162	12	6	32.25	6.17	4.58	1.61	0.67	0.27	1.59	0.6	0.23	2	2	2	2	2	3	83	51.9	59.2	78.6	83.3	11.22	1.48	33.935	-77.9445	0.5	10/15/18	8	Cold
A0166	166	72	3	AR1	222	115	13	6	32.25	6.17	4.58	1.27	0.75	0.27	1.25	0.67	0.23	2	2	2	2	2	3	69.8	27.7	41.9	85.7	83.3	9.45	0.79	33.935	-77.9445	0.5	10/15/18	8	Cold
A0179	191	25	4	AR2	112	99	10	6	44.08	5.33	3.92	0.81	0.63	0.43	0.8	0.55	0.35	1	1	2	1	2	3	82.3	13.4	9	56.3	100	10.93	0.63	33.9359	-77.9437	0.5	04/18/19	11	Warm
A0180	192	26	4	AR2	112	43	8	5	44.08	5.33	3.92	-0.02	0.41	0.24	-0.02	0.35	0.2	1	1	2	1	2	3	70.4	12.6	3.9	43.8	80	9.37	0.59	33.9359	-77.9437	0.5	04/18/19	11	Warm
A0181	193	27	4	AR2	112	65	9	5	44.08	5.33	3.92	0.39	0.52	0.24	0.38	0.46	0.2	1	1	2	1	2	3	81.1	16.6	5.9	50	80	10.77	0.78	33.9359	-77.9437	0.5	04/18/19	11	Warm
A0182	194	28	4	AR2	112	103	8	6	44.08	5.33	3.92	0.85	0.41	0.43	0.84	0.35	0.35	1	1	2	1	2	3	43.2	9.8	9.4	43.8	100	5.83	0.46	33.9359	-77.9437	0.5	04/18/19	11	Warm
A0183	195	29	4	AR2	112	163	9	6	44.08	5.33	3.92	1.31	0.52	0.43	1.29	0.46	0.35	1	1	2	1	2	3	99.4	10.2	14.9	50	100	13.15	0.48	33.9359	-77.9437	0.5	04/18/19	11	Warm
A0184	196	30	4	AR2	112	36	7	5	44.08	5.33	3.92	-0.2	0.27	0.24	-0.2	0.23	0.2	1	1	2	1	2	3	71.9	16.2	3.2	37.5	80	9.57	0.76	33.9359	-77.9437	0.5	04/18/19	11	Warm
A0185	203	37	4	AR2	122	235	7	5	44.08	5.33	3.92	1.67	0.27	0.24	1.66	0.23	0.2	1	2	2	1	2	3	83.9	15.7	21.6	37.5	80	11.14	0.74	33.9359	-77.9437	0.5	04/18/19	11	Warm
A0186	204	38	4	AR2	122	152	10	6	44.08	5.33	3.92	1.24	0.63	0.43	1.22	0.55	0.35	1	2	2	1	2	3	60.8	10	13.9	56.3	100	8.13	0.47	33.9359	-77.9437	0.5	04/18/19	11	Warm
A0187	205	39	4	AR2	122	241	10	5	44.08	5.33	3.92	1.7	0.63	0.24	1.68	0.55	0.2	1	2	2	1	2	3	54.6	8.1	22.1	56.3	80	7.32	0.38	33.9359	-77.9437	0.5	04/18/19	11	Warm
A0188	206	40	4	AR2	122	223	8	6	44.08	5.33	3.92	1.62	0.41	0.43	1.6	0.35	0.35	1	2	2	1	2	3	39.2	7.4	20.5	43.8	100	5.32	0.35	33.9359	-77.9437	0.5	04/18/19	11	Warm
A0189	207	41	4	AR2	122	406	17	6	44.08	5.33	3.92	2.22	1.16	0.43	2.2	1.04	0.35	1	2	2	1	2	3	64	6.8	37.4	100	100	8.54	0.32	33.9359	-77.9437	0.5	04/18/19	11	Warm
A0190	208	42	4	AR2	122	53	6	5	44.08	5.33	3.92	0.18	0.12	0.24	0.18	0.1	0.2	1	2	2	1	2	3	58.1	2.3	4.8	31.3	80	7.77	0.11	33.9359	-77.9437	0.5	04/18/19	11	Warm
A0191	215	49	4	AR2	212	55	8	5	44.08	5.33	3.92	0.22	0.41	0.24	0.22	0.35	0.2	2	1	2	1	2	3	46.5	53.2	5	43.8	80	6.26	2.5	33.9359	-77.9437	0.5	04/18/19	11	Warm
A0192	216	50	4	AR2	212	320	13	6	44.08	5.33	3.92	1.98	0.89	0.43	1.96	0.79	0.35	2	1	2	1	2	3	50.5	54	29.4	75	100	6.78	2.54	33.9359	-77.9437	0.5	04/18/19	11	Warm
A0193	217	51	4	AR2	212	200	10	6	44.08	5.33	3.92	1.51	0.63	0.43	1.49	0.55	0.35	2	1	2	1	2	3	90.3	47.9	18.4	56.3	100	11.97	2.25	33.9359	-77.9437	0.5	04/18/19	11	Warm
A0194	218	52	4	AR2	212	64	7	6	44.08	5.33	3.92	0.37	0.27	0.43	0.37	0.23	0.35	2	1	2	1	2	3	87.9	39.1	5.8	37.5	100	11.65	1.84	33.9359	-77.9437	0.5	04/18/19	11	Warm
A0195	219	53	4	AR2	212	154	10	5	44.08	5.33	3.92	1.25	0.63	0.24	1.23	0.55	0.2	2	1	2	1	2	3	68.5	41.1	14.1	56.3	80	9.13	1.93	33.9359	-77.9437	0.5	04/18/19	11	Warm
A0196	220	54	4	AR2	212	126	12	5	44.08	5.33	3.92	1.05	0.81	0.24	1.04	0.72	0.2	2	1	2	1	2	3	70.6	46.2	11.5	68.8	80	9.4	2.17	33.9359	-77.9437	0.5	04/18/19	11	Warm
A0197	227	61	4	AR2	222	1013	8	4	44.08	5.33	3.92	3.13	0.41	0.02	3.11	0.35	0.02	2	2	2	1	2	3	96.7	100	93.4	43.8	60	12.8	4.7	33.9359	-77.9437	0.5	04/18/19	11	Warm
A0198	228	62	4	AR2	222	965	13	6	44.08	5.33	3.92	3.09	0.89	0.43	3.06	0.79	0.35	2	2	2	1	2	3	37.6	41.9	88.9	75	100	5.1	1.97	33.9359	-77.9437	0.5	04/18/19	11	Warm
A0199	229	63	4	AR2	222	795	13	6	44.08	5.33	3.92	2.89	0.89	0.43	2.87	0.79	0.35	2	2	2	1	2	3	51.2	25.3	73.2	75	100	6.87	1.19	33.9359	-77.9437	0.5	04/18/19	11	Warm
A0200	230	64	4	AR2	222	485	13	6	44.08	5.33	3.92	2.4	0.89	0.43	2.38	0.79	0.35	2	2	2	1	2	3	41.1	27.4	44.6	75	100	5.56	1.29	33.9359	-77.9437	0.5	04/18/19	11	Warm
A0201	231	65	4	AR2	222	288	11	6	44.08	5.33	3.92	1.88	0.72	0.43	1.86	0.64	0.35	2	2	2	1	2	3	86.3	15.7	26.5	62.5	100	11.44	0.74	33.9359	-77.9437	0.5	04/18/19	11	Warm
A0202	232	66	4	AR2	222	13	4	4	44.08	5.33	3.92	-1.22	-0.29	0.02	-1.17	-0.24	0.02	2	2	2	1	2	3	37.7	2.8	1.1	18.8	60	5.12	0.13	33.9359	-77.9437	0.5	04/18/19	11	Warm
A0215	197	31	4	AR2	112	130	10	5	46.58	4.33	3.42	1.03	0.84	0.38	1.01	0.72	0.31	1	1	2	2	2	3	91.3	15.3	11.9	56.3	80	12.1	0.72	33.9349	-77.9447	0.5	04/18/19	11	Warm
A0216	198	32	4	AR2	112	40	8	5	46.58	4.33	3.42	-0.15	0.61	0.38	-0.15	0.52	0.31	1	1	2	2	2	3	80.8	10.4	3.6	43.8	80	10.73	0.49	33.9349	-77.9447	0.5	04/18/19	11	Warm
A0217	199	33	4	AR2	112	46	9	6	46.58	4.33	3.42	-0.01	0.73	0.56	-0.01	0.63	0.46	1	1	2	2	2	3	35.3	14.5	4.2	50	100	4.8	0.68	33.9349	-77.9447	0.5	04/18/19	11	Warm
A0218	200	34	4	AR2	112	112	9	6	46.58	4.33	3.42	0.88	0.73	0.56	0.86	0.63	0.46	1	1	2	2	2	3	49.8	14	10.2	50	100	6.69	0.66	33.9349	-77.9447	0.5	04/18/19	11	Warm
A0219	201	35	4	AR2	112	55	8	5	46.58	4.33	3.42	0.17	0.61	0.38	0.16	0.52	0.31	1	1	2	2	2	3	85.9	16.2	5	43.8	80	11.4	0.76	33.9349	-77.9447	0.5	04/18/19	11	Warm
A0220	202	36	4	AR2	112	33	6	4	46.58	4.33	3.42	-0.34	0.33	0.16	-0.34	0.27	0.12	1	1	2	2	2	3	89.9	11.3	3	31.3	60	11.91	0.53	33.9349	-77.9447	0.5	04/18/19	11	Warm
A0221	209	43	4	AR2	122	247	12	6	46.58	4.33	3.42	1.67	1.02	0.56	1.65	0.89	0.46	1	2	2	2	2	3	98.7	6.8	22.7	68.8	100	13.06	0.32	33.9349	-77.9447	0.5	04/18/19	11	Warm
A0222	210	44	4	AR2	122	214	9	6	46.58	4.33	3.42	1.52	0.73	0.56	1.51	0.63	0.46	1	2	2	2	2	3	59.3	10.6	19.6	50	100	7.93	0.5	33.9349	-77.9447	0.5	04/18/19	11	Warm
A0223	211	45	4	AR2	122	353	11	6	46.58	4.33	3.42	2.03	0.93	0.56	2.01	0.81	0.46	1	2	2	2	2	3	73.8	21.1	32.5	62.5	100	9.82	0.99	33.9349	-77.9447	0.5	04/18/19	11	Warm
A0224	212	46	4	AR2	122	346	10	5	46.58	4.33	3.42	2.01	0.84	0.38	1.99	0.72	0.31	1	2	2	2	2	3	73.7	17.2	31.8	56.3	80	9.8	0.81	33.9349	-77.9447	0.5	04/18/19	11	Warm
A0225	213	47	4	AR2	122	367	10	5	46.58	4.33	3.42	2.06	0.84	0.38	2.05	0.72	0.31	1	2	2	2	2	3	51.2	18.3	33.8	56.3	80	6.88	0.86	33.9349	-77.9447	0.5	04/18/19	11	Warm
A0226	214	48	4	AR2	122	417	11	6	46.58	4.33	3.42	2.19	0.93	0.56	2.17	0.81	0.46	1	2	2	2	2	3	75.5	12.8	38.4	62.5	100	10.04	0.6	33.9349	-77.9447	0.5	04/18/19	11	Warm
A0227	221	55	4	AR2	212	340	12	6	46.58	4.33	3.42	1.99	1.02	0.56	1.97	0.89	0.46	2	1	2	2	2	3	42.3	56	31.3	68.8	100	5.72	2.63	33.9349	-77.9447	0.5	04/18/19	11	Warm
A0228	222	56	4	AR2	212	274	12	6	46.58	4.33	3.42	1.77	1.02	0.56	1.75	0.89	0.46	2	1	2	2	2	3	64.7	53.2	25.2	68.8	100	8.63	2.5	33.9349	-77.9447	0.5	04/18/19	11	Warm
A0229	223	57	4	AR2	212	264	11	6	46.58	4.33	3.42	1.73	0.93	0.56	1.72	0.81	0.46	2	1	2	2	2	3	75.4	54	24.3	62.5	100	10.03	2.54	33.9349	-77.9447	0.5	04/18/19	11	Warm
A0230	224	58	4	AR2	212	182	9	6	46.58	4.33	3.42	1.36	0.73	0.56	1.35	0.63	0.46	2	1	2	2	2	3	60.1	52.8	16.7	50	100	8.04	2.48	33.9349	-77.9447	0.5	04/18/19	11	Warm
A0231	225	59	4	AR2	212	171	9	5	46.58	4.33	3.42	1.3	0.73	0.38	1.29	0.63	0.31	2	1	2	2	2	3	34.4	43.4	15.7	50	80	4.69	2.04	33.9349	-77.9447	0.5	04/18/19	11	Warm
A0232	226	60	4	AR2	212	288	9	6	46.58	4.33	3.42	1.82	0.73	0.56	1.8	0.63	0.46	2	1	2	2	2	3	60.8	47.9	26.5	50	100	8.12	2.25	33.9349	-77.9447	0.5	04/18/19	11	Warm
A0233	233	67	4	AR2	222	1085	12	6	46.58	4.33	3.42	3.15	1.02	0.56	3.13	0.89	0.46	2	2	2	2	2	3	81.6	41.9	100	68.8	100	10.84	1.97	33.9349	-77.9447	0.5	04/18/19	11	Warm
A0234	234	68	4	AR2	222	970	12	6	46.58	4.33	3.42	3.04	1.02	0.56	3.02	0.89	0.46	2	2	2	2	2	3	65.1	28.3	89.4	68.8	100	8.68	1.33	33.9349	-77.9447	0.5	04/18/19	11	Warm
A0235	235	69	4	AR2	222	313	15	6	46.58	4.33	3.42	1.9	1.24	0.56	1.89	1.1	0.46	2	2	2	2	2	3	100	10.2	28.8	87.5	100	13.23	0.48	33.9349	-77.9447	0.5	04/18/19	11	Warm
A0236	236	70	4	AR2	222	239	10	6	46.58	4.33	3.42	1.64	0.84	0.56	1.62	0.72	0.46	2	2	2	2	2	3	47.2	15.3	22	56.3	100	6.35	0.72	33.9349	-77.9447	0.5	04/18/19	11	Warm
A0237	237	71	4	AR2	222	685	13	6	46.58	4.33	3.42	2.69	1.1	0.56	2.67	0.97	0.46	2	2	2	2	2	3	83.9	24.3	63.1	75	100	11.14	1.14	33.9349	-77.9447	0.5	04/18/19	11	Warm
A0238	238	72	4	AR2	222	675	12	6	46.58	4.33	3.42	2.67	1.02	0.56	2.65	0.89	0.46	2	2	2	2	2	3	69.7	27.9	62.2	68.8	100	9.28	1.31	33.9349	-77.9447	0.5	04/18/19	11	Warm
A0242	246	8	21	ASCy1	111	1232	29	5	818.67	21.67	4.67	0.41	0.29	0.07	0.41	0.28	0.06	1	1	1	1	1	1	34.3	47.3	27.7	70	33.3	3.7	1.97	-42.4202	173.71	-0.2	12/28/15	14	Warm
A0243	247	9	21	ASCy1	111	966	21	7	818.67	21.67	4.67	0.17	-0.03	0.41	0.17	-0.03	0.34	1	1	1	1	1	1	31.1	28.9	17.7	30	100	3.51	1.21	-42.4202	173.71	-0.2	12/28/15	14	Warm
A0244	248	10	21	ASCy1	111	1035	22	4	818.67	21.67	4.67	0.23	0.02	-0.15	0.23	0.01	-0.13	1	1	1	1	1	1	49.2	31.6	20.3	35	0	4.58	1.32	-42.4202	173.71	-0.2	12/28/15	14	Warm
A0245	249	11	21	ASCy1	111	837	18	4	818.67	21.67	4.67	0.02	-0.19	-0.15	0.02	-0.18	-0.13	1	1	1	1	1	1	23.9	44.7	12.8	15	0	3.09	1.86	-42.4202	173.71	-0.2	12/28/15	14	Warm
A0246	254	16	21	ASCy1	121	1352	30	4	818.67	21.67	4.67	0.5	0.33	-0.15	0.5	0.31	-0.13	1	2	1	1	1	1	28	7.2	32.3	75	0	3.33	0.3	-42.4202	173.71	-0.2	12/28/15	14	Warm
A0247	259	21	21	ASCy1	211	2057	27	5	818.67	21.67	4.67	0.92	0.22	0.07	0.92	0.21	0.06	2	1	1	1	1	1	78.6	85.1	59	60	33.3	6.31	3.55	-42.4202	173.71	-0.2	12/28/15	14	Warm
A0248	260	22	21	ASCy1	211	1583	23	5	818.67	21.67	4.67	0.66	0.06	0.07	0.66	0.06	0.06	2	1	1	1	1	1	55	85.9	41	40	33.3	4.92	3.58	-42.4202	173.71	-0.2	12/28/15	14	Warm
A0249	261	23	21	ASCy1	211	1179	20	4	818.67	21.67	4.67	0.36	-0.08	-0.15	0.36	-0.08	-0.13	2	1	1	1	1	1	14.3	94.7	25.7	25	0	2.52	3.95	-42.4202	173.71	-0.2	12/28/15	14	Warm
A0250	262	24	21	ASCy1	211	1003	17	5	818.67	21.67	4.67	0.2	-0.24	0.07	0.2	-0.23	0.06	2	1	1	1	1	1	66.1	78.3	19.1	10	33.3	5.58	3.26	-42.4202	173.71	-0.2	12/28/15	14	Warm
A0251	267	29	21	ASCy1	221	2244	34	4	818.67	21.67	4.67	1.01	0.45	-0.15	1.01	0.43	-0.13	2	2	1	1	1	1	34.5	21.1	66	95	0	3.72	0.88	-42.4202	173.71	-0.2	12/28/15	14	Warm
A0252	268	30	21	ASCy1	221	3141	35	6	818.67	21.67	4.67	1.34	0.48	0.25	1.34	0.46	0.21	2	2	1	1	1	1	100	29.9	100	100	66.7	7.58	1.25	-42.4202	173.71	-0.2	12/28/15	14	Warm
A0253	269	31	21	ASCy1	221	1650	24	4	818.67	21.67	4.67	0.7	0.1	-0.15	0.7	0.1	-0.13	2	2	1	1	1	1	29.2	12	43.6	45	0	3.4	0.5	-42.4202	173.71	-0.2	12/28/15	14	Warm
A0258	250	12	21	ASCy1	111	2203	25	5	1006.5	19.25	4.25	0.78	0.26	0.16	0.78	0.25	0.13	1	1	1	2	1	1	48.5	60.7	64.5	50	33.3	4.54	2.53	-42.4301	173.692	-0.2	12/28/15	14	Warm
A0259	251	13	21	ASCy1	111	1488	19	4	1006.5	19.25	4.25	0.39	-0.01	-0.06	0.39	-0.01	-0.05	1	1	1	2	1	1	9.7	35.8	37.4	20	0	2.25	1.49	-42.4301	173.692	-0.2	12/28/15	14	Warm
A0260	252	14	21	ASCy1	111	984	18	4	1006.5	19.25	4.25	-0.02	-0.07	-0.06	-0.02	-0.06	-0.05	1	1	1	2	1	1	0	40.5	18.4	15	0	1.68	1.69	-42.4301	173.692	-0.2	12/28/15	14	Warm
A0261	253	15	21	ASCy1	111	2162	23	5	1006.5	19.25	4.25	0.76	0.18	0.16	0.76	0.17	0.13	1	1	1	2	1	1	49	39.6	62.9	40	33.3	4.57	1.65	-42.4301	173.692	-0.2	12/28/15	14	Warm
A0262	255	17	21	ASCy1	121	1523	25	4	1006.5	19.25	4.25	0.41	0.26	-0.06	0.41	0.25	-0.05	1	2	1	2	1	1	30.9	23.7	38.8	50	0	3.5	0.99	-42.4301	173.692	-0.2	12/28/15	14	Warm
A0263	256	18	21	ASCy1	121	1254	23	5	1006.5	19.25	4.25	0.22	0.18	0.16	0.22	0.17	0.13	1	2	1	2	1	1	62.2	2.9	28.6	40	33.3	5.35	0.12	-42.4301	173.692	-0.2	12/28/15	14	Warm
A0264	257	19	21	ASCy1	121	812	22	4	1006.5	19.25	4.25	-0.21	0.13	-0.06	-0.21	0.13	-0.05	1	2	1	2	1	1	32.9	1.4	11.8	35	0	3.62	0.06	-42.4301	173.692	-0.2	12/28/15	14	Warm
A0265	258	20	21	ASCy1	121	1150	31	4	1006.5	19.25	4.25	0.13	0.48	-0.06	0.13	0.46	-0.05	1	2	1	2	1	1	65.3	2.2	24.6	80	0	5.53	0.09	-42.4301	173.692	-0.2	12/28/15	14	Warm
A0266	263	25	21	ASCy1	211	2104	24	5	1006.5	19.25	4.25	0.74	0.22	0.16	0.74	0.21	0.13	2	1	1	2	1	1	52.2	72.9	60.7	45	33.3	4.76	3.04	-42.4301	173.692	-0.2	12/28/15	14	Warm
A0267	264	26	21	ASCy1	211	2620	24	4	1006.5	19.25	4.25	0.96	0.22	-0.06	0.96	0.21	-0.05	2	1	1	2	1	1	67.9	74.3	80.3	45	0	5.68	3.1	-42.4301	173.692	-0.2	12/28/15	14	Warm
A0268	265	27	21	ASCy1	211	2298	22	4	1006.5	19.25	4.25	0.83	0.13	-0.06	0.83	0.13	-0.05	2	1	1	2	1	1	15.2	87.8	68.1	35	0	2.57	3.66	-42.4301	173.692	-0.2	12/28/15	14	Warm
A0269	266	28	22	ASCy1	211	2749	25	4	1006.5	19.25	4.25	1	0.26	-0.06	1	0.25	-0.05	2	1	1	2	1	1	8.5	100	85.2	50	0	2.18	4.17	-42.431	173.72	-0.2	2015-01-10	14	Cold
A0270	270	32	22	ASCy1	221	982	24	4	1006.5	19.25	4.25	-0.02	0.22	-0.06	-0.02	0.21	-0.05	2	2	1	2	1	1	32	5.2	18.3	45	0	3.56	0.22	-42.431	173.72	-0.2	2015-01-10	14	Cold
A0271	271	33	22	ASCy1	221	1147	26	5	1006.5	19.25	4.25	0.13	0.3	0.16	0.13	0.29	0.13	2	2	1	2	1	1	71.3	4.7	24.5	55	33.3	5.89	0.2	-42.431	173.72	-0.2	2015-01-10	14	Cold
A0272	272	34	22	ASCy1	221	1597	26	5	1006.5	19.25	4.25	0.46	0.3	0.16	0.46	0.29	0.13	2	2	1	2	1	1	45.1	18.7	41.6	55	33.3	4.34	0.78	-42.431	173.72	-0.2	2015-01-10	14	Cold
A0277	281	9	22	ASCy2	111	727	25	5	733	14.75	3.75	-0.01	0.53	0.29	-0.01	0.5	0.23	1	1	1	1	1	1	20.5	17.5	10.7	48.5	50	4.58	1.06	-42.4203	173.709	-0.2	2015-01-10	14	Cold
A0278	282	10	22	ASCy2	111	1338	22	5	733	14.75	3.75	0.6	0.4	0.29	0.6	0.38	0.23	1	1	1	1	1	1	67	26.1	29.9	39.4	50	8.54	1.58	-42.4203	173.709	-0.2	2015-01-10	14	Cold
A0279	283	11	22	ASCy2	111	1501	22	4	733	14.75	3.75	0.72	0.4	0.06	0.72	0.38	0.05	1	1	1	1	1	1	90.7	29.9	35.1	39.4	25	10.56	1.8	-42.4203	173.709	-0.2	2015-01-10	14	Cold
A0280	284	12	22	ASCy2	111	797	19	4	733	14.75	3.75	0.08	0.25	0.06	0.08	0.24	0.05	1	1	1	1	1	1	24.3	24.3	12.9	30.3	25	4.9	1.47	-42.4203	173.709	-0.2	2015-01-10	14	Cold
A0281	289	17	22	ASCy2	121	386	11	4	733	14.75	3.75	-0.64	-0.29	0.06	-0.64	-0.27	0.05	1	2	1	1	1	1	0	0.5	0	6.1	25	2.83	0.03	-42.4203	173.709	-0.2	2015-01-10	14	Cold
A0282	290	18	22	ASCy2	121	760	22	4	733	14.75	3.75	0.04	0.4	0.06	0.04	0.38	0.05	1	2	1	1	1	1	29	0.2	11.8	39.4	25	5.3	0.01	-42.4203	173.709	-0.2	2015-01-10	14	Cold
A0283	291	19	22	ASCy2	121	856	26	5	733	14.75	3.75	0.16	0.57	0.29	0.15	0.54	0.23	1	2	1	1	1	1	12.2	1.9	14.8	51.5	50	3.87	0.11	-42.4203	173.709	-0.2	2015-01-10	14	Cold
A0284	292	20	22	ASCy2	121	825	22	5	733	14.75	3.75	0.12	0.4	0.29	0.12	0.38	0.23	1	2	1	1	1	1	15.3	3	13.8	39.4	50	4.14	0.18	-42.4203	173.709	-0.2	2015-01-10	14	Cold
A0285	297	25	22	ASCy2	211	807	26	7	733	14.75	3.75	0.1	0.57	0.62	0.1	0.54	0.52	2	1	1	1	1	1	32.1	49.1	13.2	51.5	100	5.56	2.97	-42.4203	173.709	-0.2	2015-01-10	14	Cold
A0286	298	26	22	ASCy2	211	1988	30	5	733	14.75	3.75	1	0.71	0.29	1	0.68	0.23	2	1	1	1	1	1	82.4	68.9	50.4	63.6	50	9.85	4.16	-42.4203	173.709	-0.2	2015-01-10	14	Cold
A0287	299	27	22	ASCy2	211	2187	26	5	733	14.75	3.75	1.09	0.57	0.29	1.09	0.54	0.23	2	1	1	1	1	1	77.7	52.5	56.7	51.5	50	9.45	3.17	-42.4203	173.709	-0.2	2015-01-10	14	Cold
A0288	300	28	22	ASCy2	211	1230	22	4	733	14.75	3.75	0.52	0.4	0.06	0.52	0.38	0.05	2	1	1	1	1	1	62.7	65.8	26.5	39.4	25	8.17	3.98	-42.4203	173.709	-0.2	2015-01-10	14	Cold
A0289	305	33	22	ASCy2	221	1475	28	4	733	14.75	3.75	0.7	0.64	0.06	0.7	0.61	0.05	2	2	1	1	1	1	36.1	15.1	34.3	57.6	25	5.91	0.91	-42.4203	173.709	-0.2	2015-01-10	14	Cold
A0290	306	34	22	ASCy2	221	2578	42	7	733	14.75	3.75	1.26	1.05	0.62	1.26	1	0.52	2	2	1	1	1	1	100	16.4	69	100	100	11.35	0.99	-42.4203	173.709	-0.2	2015-01-10	14	Cold
A0291	307	35	22	ASCy2	221	3094	32	4	733	14.75	3.75	1.44	0.77	0.06	1.44	0.74	0.05	2	2	1	1	1	1	41.2	15.6	85.2	69.7	25	6.34	0.94	-42.4203	173.709	-0.2	2015-01-10	14	Cold
A0292	308	36	22	ASCy2	221	2515	29	4	733	14.75	3.75	1.23	0.68	0.06	1.23	0.64	0.05	2	2	1	1	1	1	18.5	25.3	67	60.6	25	4.41	1.53	-42.4203	173.709	-0.2	2015-01-10	14	Cold
A0297	285	13	22	ASCy2	111	3565	30	6	1134.5	17.25	4	1.14	0.55	0.41	1.14	0.53	0.34	1	1	1	2	1	1	48.4	24.5	100	63.6	75	6.95	1.48	-42.431	173.72	-0.2	2015-01-10	14	Cold
A0298	286	14	22	ASCy2	111	962	25	6	1134.5	17.25	4	-0.16	0.37	0.41	-0.16	0.35	0.34	1	1	1	2	1	1	40.7	34.2	18.1	48.5	75	6.3	2.07	-42.431	173.72	-0.2	2015-01-10	14	Cold
A0299	287	15	22	ASCy2	111	1528	26	5	1134.5	17.25	4	0.3	0.41	0.22	0.3	0.39	0.18	1	1	1	2	1	1	42.6	43.4	35.9	51.5	50	6.46	2.63	-42.431	173.72	-0.2	2015-01-10	14	Cold
A0300	288	16	22	ASCy2	111	1783	30	4	1134.5	17.25	4	0.45	0.55	0	0.45	0.53	0	1	1	1	2	1	1	22.1	26.9	43.9	63.6	25	4.71	1.63	-42.431	173.72	-0.2	2015-01-10	14	Cold
A0301	293	21	22	ASCy2	121	1286	22	5	1134.5	17.25	4	0.13	0.24	0.22	0.13	0.23	0.18	1	2	1	2	1	1	27.9	6.5	28.3	39.4	50	5.21	0.39	-42.431	173.72	-0.2	2015-01-10	14	Cold
A0302	294	22	22	ASCy2	121	895	22	5	1134.5	17.25	4	-0.24	0.24	0.22	-0.24	0.23	0.18	1	2	1	2	1	1	49.6	4.8	16	39.4	50	7.05	0.29	-42.431	173.72	-0.2	2015-01-10	14	Cold
A0303	295	23	22	ASCy2	121	882	32	4	1134.5	17.25	4	-0.25	0.62	0	-0.25	0.59	0	1	2	1	2	1	1	39.7	5.1	15.6	69.7	25	6.21	0.31	-42.431	173.72	-0.2	2015-01-10	14	Cold
A0304	296	24	22	ASCy2	121	722	24	4	1134.5	17.25	4	-0.45	0.33	0	-0.45	0.31	0	1	2	1	2	1	1	14.7	3.4	10.6	45.5	25	4.08	0.21	-42.431	173.72	-0.2	2015-01-10	14	Cold
A0305	301	29	22	ASCy2	211	3299	35	6	1134.5	17.25	4	1.07	0.71	0.41	1.07	0.68	0.34	2	1	1	2	1	1	69	64.2	91.6	78.8	75	8.71	3.88	-42.431	173.72	-0.2	2015-01-10	14	Cold
A0306	302	30	22	ASCy2	211	1127	21	4	1134.5	17.25	4	-0.01	0.2	0	-0.01	0.19	0	2	1	1	2	1	1	87.2	69.3	23.3	36.4	25	10.26	4.19	-42.431	173.72	-0.2	2015-01-10	14	Cold
A0307	303	31	22	ASCy2	211	2250	28	5	1134.5	17.25	4	0.68	0.48	0.22	0.68	0.46	0.18	2	1	1	2	1	1	33.6	76.1	58.6	57.6	50	5.69	4.6	-42.431	173.72	-0.2	2015-01-10	14	Cold
A0308	304	32	22	ASCy2	211	3259	27	5	1134.5	17.25	4	1.06	0.45	0.22	1.05	0.43	0.18	2	1	1	2	1	1	20.7	100	90.4	54.5	50	4.59	6.04	-42.431	173.72	-0.2	2015-01-10	14	Cold
A0309	309	37	14	ASCy2	221	2772	29	6	1134.5	17.25	4	0.89	0.52	0.41	0.89	0.5	0.34	2	2	1	2	1	1	44.6	21.3	75.1	60.6	75	6.63	1.29	-43.5491	172.745	0.2	07/21/16	14	Cold
A0310	310	38	14	ASCy2	221	1957	33	5	1134.5	17.25	4	0.55	0.65	0.22	0.54	0.62	0.18	2	2	1	2	1	1	37.2	14.6	49.4	72.7	50	6	0.88	-43.5491	172.745	0.2	07/21/16	14	Cold
A0311	311	39	14	ASCy2	221	2624	34	5	1134.5	17.25	4	0.84	0.68	0.22	0.84	0.65	0.18	2	2	1	2	1	1	43.2	32.9	70.4	75.8	50	6.51	1.99	-43.5491	172.745	0.2	07/21/16	14	Cold
A0312	312	40	14	ASCy2	221	1417	27	6	1134.5	17.25	4	0.22	0.45	0.41	0.22	0.43	0.34	2	2	1	2	1	1	26	11.4	32.4	54.5	75	5.04	0.69	-43.5491	172.745	0.2	07/21/16	14	Cold
A0317	321	9	14	ASSG1	111	19	7	4	16.25	5.5	3	0.16	0.24	0.29	0.15	0.21	0.22	1	1	1	1	1	1	39.7	22.9	4.5	71.4	100	0.27	1.3	-43.5525	172.746	0.2	07/21/16	14	Cold
A0318	322	10	14	ASSG1	111	14	4	3	16.25	5.5	3	-0.15	-0.32	0	-0.14	-0.26	0	1	1	1	1	1	1	23.2	26.3	1.3	28.6	50	0.17	1.49	-43.5525	172.746	0.2	07/21/16	14	Cold
A0319	323	11	14	ASSG1	111	23	7	4	16.25	5.5	3	0.35	0.24	0.29	0.33	0.21	0.22	1	1	1	1	1	1	49.2	25.2	7.1	71.4	100	0.33	1.43	-43.5525	172.746	0.2	07/21/16	14	Cold
A0320	324	12	14	ASSG1	111	20	5	3	16.25	5.5	3	0.21	-0.1	0	0.2	-0.08	0	1	1	1	1	1	1	56.8	27	5.2	42.9	50	0.38	1.53	-43.5525	172.746	0.2	07/21/16	14	Cold
A0321	329	17	14	ASSG1	121	57	4	3	16.25	5.5	3	1.25	-0.32	0	1.21	-0.26	0	1	2	1	1	1	1	36.7	3.3	29.2	28.6	50	0.25	0.19	-43.5525	172.746	0.2	07/21/16	14	Cold
A0322	330	18	14	ASSG1	121	19	4	4	16.25	5.5	3	0.16	-0.32	0.29	0.15	-0.26	0.22	1	2	1	1	1	1	43	14	4.5	28.6	100	0.29	0.79	-43.5525	172.746	0.2	07/21/16	14	Cold
A0323	331	19	14	ASSG1	121	33	3	3	16.25	5.5	3	0.71	-0.61	0	0.68	-0.49	0	1	2	1	1	1	1	28.4	14.5	13.6	14.3	50	0.2	0.82	-43.5525	172.746	0.2	07/21/16	14	Cold
A0324	332	20	14	ASSG1	121	33	4	3	16.25	5.5	3	0.71	-0.32	0	0.68	-0.26	0	1	2	1	1	1	1	0	9.3	13.6	28.6	50	0.02	0.53	-43.5525	172.746	0.2	07/21/16	14	Cold
A0325	337	25	14	ASSG1	211	29	5	3	16.25	5.5	3	0.58	-0.1	0	0.55	-0.08	0	2	1	1	1	1	1	38.6	97.3	11	42.9	50	0.26	5.5	-43.5525	172.746	0.2	07/21/16	14	Cold
A0326	338	26	14	ASSG1	211	17	7	4	16.25	5.5	3	0.05	0.24	0.29	0.04	0.21	0.22	2	1	1	1	1	1	19	99.6	3.2	71.4	100	0.14	5.63	-43.5525	172.746	0.2	07/21/16	14	Cold
A0327	339	27	14	ASSG1	211	16	5	4	16.25	5.5	3	-0.02	-0.1	0.29	-0.01	-0.08	0.22	2	1	1	1	1	1	21.3	96.1	2.6	42.9	100	0.15	5.43	-43.5525	172.746	0.2	07/21/16	14	Cold
A0328	340	28	14	ASSG1	211	22	4	3	16.25	5.5	3	0.3	-0.32	0	0.29	-0.26	0	2	1	1	1	1	1	86.8	98.4	6.5	28.6	50	0.57	5.56	-43.5525	172.746	0.2	07/21/16	14	Cold
A0329	345	33	14	ASSG1	221	61	3	3	16.25	5.5	3	1.32	-0.61	0	1.28	-0.49	0	2	2	1	1	1	1	25.4	26	31.8	14.3	50	0.18	1.47	-43.5525	172.746	0.2	07/21/16	14	Cold
A0330	346	34	14	ASSG1	221	39	5	4	16.25	5.5	3	0.88	-0.1	0.29	0.84	-0.08	0.22	2	2	1	1	1	1	52.4	32	17.5	42.9	100	0.35	1.81	-43.5525	172.746	0.2	07/21/16	14	Cold
A0331	347	35	14	ASSG1	221	25	4	3	16.25	5.5	3	0.43	-0.32	0	0.41	-0.26	0	2	2	1	1	1	1	18.3	34	8.4	28.6	50	0.14	1.92	-43.5525	172.746	0.2	07/21/16	14	Cold
A0332	348	36	14	ASSG1	221	24	2	2	16.25	5.5	3	0.39	-1.01	-0.41	0.37	-0.77	-0.29	2	2	1	1	1	1	19.8	35.1	7.8	0	0	0.15	1.99	-43.5525	172.746	0.2	07/21/16	14	Cold
A0337	325	13	14	ASSG1	111	35	5	4	22.5	4.25	3	0.44	0.16	0.29	0.43	0.13	0.22	1	1	1	2	1	1	53.2	26.4	14.9	42.9	100	0.36	1.49	-43.5491	172.745	0.2	07/21/16	14	Cold
A0338	326	14	14	ASSG1	111	29	5	3	22.5	4.25	3	0.25	0.16	0	0.24	0.13	0	1	1	1	2	1	1	91.3	23.3	11	42.9	50	0.6	1.32	-43.5491	172.745	0.2	07/21/16	14	Cold
A0339	327	15	14	ASSG1	111	32	3	3	22.5	4.25	3	0.35	-0.35	0	0.34	-0.27	0	1	1	1	2	1	1	85.7	26.2	13	14.3	50	0.56	1.48	-43.5491	172.745	0.2	07/21/16	14	Cold
A0340	328	16	14	ASSG1	111	16	3	3	22.5	4.25	3	-0.34	-0.35	0	-0.32	-0.27	0	1	1	1	2	1	1	50.6	24.9	2.6	14.3	50	0.34	1.41	-43.5491	172.745	0.2	07/21/16	14	Cold
A0341	333	21	14	ASSG1	121	38	4	3	22.5	4.25	3	0.52	-0.06	0	0.51	-0.05	0	1	2	1	2	1	1	92.1	5.2	16.9	28.6	50	0.6	0.3	-43.5491	172.745	0.2	07/21/16	14	Cold
A0342	334	22	14	ASSG1	121	43	4	3	22.5	4.25	3	0.65	-0.06	0	0.63	-0.05	0	1	2	1	2	1	1	29.7	9.6	20.1	28.6	50	0.21	0.55	-43.5491	172.745	0.2	07/21/16	14	Cold
A0343	335	23	14	ASSG1	121	36	5	4	22.5	4.25	3	0.47	0.16	0.29	0.45	0.13	0.22	1	2	1	2	1	1	51.6	6	15.6	42.9	100	0.35	0.34	-43.5491	172.745	0.2	07/21/16	14	Cold
A0344	336	24	14	ASSG1	121	32	5	3	22.5	4.25	3	0.35	0.16	0	0.34	0.13	0	1	2	1	2	1	1	46.5	13.8	13	42.9	50	0.31	0.78	-43.5491	172.745	0.2	07/21/16	14	Cold
A0345	341	29	14	ASSG1	211	19	5	4	22.5	4.25	3	-0.17	0.16	0.29	-0.16	0.13	0.22	2	1	1	2	1	1	43.2	95.9	4.5	42.9	100	0.29	5.42	-43.5491	172.745	0.2	07/21/16	14	Cold
A0346	342	30	14	ASSG1	211	23	3	3	22.5	4.25	3	0.02	-0.35	0	0.02	-0.27	0	2	1	1	2	1	1	43.7	99.1	7.1	14.3	50	0.3	5.6	-43.5491	172.745	0.2	07/21/16	14	Cold
A0347	343	31	14	ASSG1	211	15	2	2	22.5	4.25	3	-0.41	-0.75	-0.41	-0.38	-0.56	-0.29	2	1	1	2	1	1	55.6	97.8	1.9	0	0	0.37	5.53	-43.5491	172.745	0.2	07/21/16	14	Cold
A0348	344	32	14	ASSG1	211	35	4	3	22.5	4.25	3	0.44	-0.06	0	0.43	-0.05	0	2	1	1	2	1	1	56.2	100	14.9	28.6	50	0.37	5.65	-43.5491	172.745	0.2	07/21/16	14	Cold
A0349	349	37	15	ASSG1	221	111	6	4	22.5	4.25	3	1.6	0.34	0.29	1.56	0.29	0.22	2	2	1	2	1	1	100	27.2	64.3	57.1	100	0.65	1.54	-43.549	172.745	0.2	2016-10-11	14	Warm
A0350	350	38	15	ASSG1	221	90	5	3	22.5	4.25	3	1.39	0.16	0	1.35	0.13	0	2	2	1	2	1	1	73.8	28.8	50.6	42.9	50	0.49	1.63	-43.549	172.745	0.2	2016-10-11	14	Warm
A0351	351	39	15	ASSG1	221	166	2	2	22.5	4.25	3	2	-0.75	-0.41	1.96	-0.56	-0.29	2	2	1	2	1	1	37.3	21.6	100	0	0	0.26	1.22	-43.549	172.745	0.2	2016-10-11	14	Warm
A0352	352	40	15	ASSG1	221	46	3	3	22.5	4.25	3	0.72	-0.35	0	0.69	-0.27	0	2	2	1	2	1	1	45.2	29.6	22.1	14.3	50	0.31	1.67	-43.549	172.745	0.2	2016-10-11	14	Warm
A0357	361	9	15	ASSG2	111	8	3	3	19.25	4.25	3.5	-0.88	-0.35	-0.15	-0.81	-0.27	-0.12	1	1	1	1	1	1	29.4	25.6	10.3	20	50	0.34	1.27	-43.5523	172.747	0.2	2016-10-11	14	Warm
A0358	362	10	15	ASSG2	111	24	4	3	19.25	4.25	3.5	0.22	-0.06	-0.15	0.21	-0.05	-0.12	1	1	1	1	1	1	72.5	25.6	65.5	40	50	0.65	1.27	-43.5523	172.747	0.2	2016-10-11	14	Warm
A0359	363	11	15	ASSG2	111	9	4	3	19.25	4.25	3.5	-0.76	-0.06	-0.15	-0.71	-0.05	-0.12	1	1	1	1	1	1	71.6	25.6	13.8	40	50	0.64	1.27	-43.5523	172.747	0.2	2016-10-11	14	Warm
A0360	364	12	15	ASSG2	111	17	5	4	19.25	4.25	3.5	-0.12	0.16	0.13	-0.12	0.13	0.11	1	1	1	1	1	1	14.3	25.6	41.4	60	100	0.23	1.27	-43.5523	172.747	0.2	2016-10-11	14	Warm
A0361	369	17	15	ASSG2	121	13	4	3	19.25	4.25	3.5	-0.39	-0.06	-0.15	-0.37	-0.05	-0.12	1	2	1	1	1	1	69.4	2.6	27.6	40	50	0.63	0.13	-43.5523	172.747	0.2	2016-10-11	14	Warm
A0362	370	18	15	ASSG2	121	23	4	4	19.25	4.25	3.5	0.18	-0.06	0.13	0.17	-0.05	0.11	1	2	1	1	1	1	0	10	62.1	40	100	0.13	0.5	-43.5523	172.747	0.2	2016-10-11	14	Warm
A0363	371	19	15	ASSG2	121	9	2	2	19.25	4.25	3.5	-0.76	-0.75	-0.56	-0.71	-0.56	-0.41	1	2	1	1	1	1	11	0.6	13.8	0	0	0.21	0.03	-43.5523	172.747	0.2	2016-10-11	14	Warm
A0364	372	20	15	ASSG2	121	24	4	3	19.25	4.25	3.5	0.22	-0.06	-0.15	0.21	-0.05	-0.12	1	2	1	1	1	1	37.6	1.7	65.5	40	50	0.4	0.08	-43.5523	172.747	0.2	2016-10-11	14	Warm
A0365	377	25	15	ASSG2	211	5	3	2	19.25	4.25	3.5	-1.35	-0.35	-0.56	-1.22	-0.27	-0.41	2	1	1	1	1	1	26.4	98.7	0	20	0	0.32	4.89	-43.5523	172.747	0.2	2016-10-11	14	Warm
A0366	378	26	15	ASSG2	211	18	3	3	19.25	4.25	3.5	-0.07	-0.35	-0.15	-0.06	-0.27	-0.12	2	1	1	1	1	1	31.9	98.7	44.8	20	50	0.36	4.89	-43.5523	172.747	0.2	2016-10-11	14	Warm
A0367	379	27	15	ASSG2	211	22	5	3	19.25	4.25	3.5	0.13	0.16	-0.15	0.13	0.13	-0.12	2	1	1	1	1	1	30.5	99.9	58.6	60	50	0.35	4.95	-43.5523	172.747	0.2	2016-10-11	14	Warm
A0368	380	28	15	ASSG2	211	8	4	3	19.25	4.25	3.5	-0.88	-0.06	-0.15	-0.81	-0.05	-0.12	2	1	1	1	1	1	60.1	98.7	10.3	40	50	0.56	4.89	-43.5523	172.747	0.2	2016-10-11	14	Warm
A0369	385	33	15	ASSG2	221	7	3	3	19.25	4.25	3.5	-1.01	-0.35	-0.15	-0.93	-0.27	-0.12	2	2	1	1	1	1	31.7	4.2	6.9	20	50	0.36	0.21	-43.5523	172.747	0.2	2016-10-11	14	Warm
A0370	386	34	15	ASSG2	221	9	3	3	19.25	4.25	3.5	-0.76	-0.35	-0.15	-0.71	-0.27	-0.12	2	2	1	1	1	1	30.6	5.2	13.8	20	50	0.35	0.26	-43.5523	172.747	0.2	2016-10-11	14	Warm
A0371	387	35	15	ASSG2	221	13	7	3	19.25	4.25	3.5	-0.39	0.5	-0.15	-0.37	0.42	-0.12	2	2	1	1	1	1	35.1	3.4	27.6	100	50	0.38	0.17	-43.5523	172.747	0.2	2016-10-11	14	Warm
A0372	388	36	15	ASSG2	221	13	4	4	19.25	4.25	3.5	-0.39	-0.06	0.13	-0.37	-0.05	0.11	2	2	1	1	1	1	41	15.2	27.6	40	100	0.42	0.75	-43.5523	172.747	0.2	2016-10-11	14	Warm
A0377	365	13	15	ASSG2	111	29	6	3	27.75	4.25	2.25	0.04	0.34	0.29	0.04	0.29	0.21	1	1	1	2	1	1	11	25.6	82.8	80	50	0.21	1.27	-43.549	172.745	0.2	2016-10-11	14	Warm
A0378	366	14	15	ASSG2	111	21	6	3	27.75	4.25	2.25	-0.28	0.34	0.29	-0.27	0.29	0.21	1	1	1	2	1	1	67.3	25.6	55.2	80	50	0.61	1.27	-43.549	172.745	0.2	2016-10-11	14	Warm
A0379	367	15	15	ASSG2	111	22	4	2	27.75	4.25	2.25	-0.23	-0.06	-0.12	-0.22	-0.05	-0.08	1	1	1	2	1	1	51.4	25.6	58.6	40	0	0.5	1.27	-43.549	172.745	0.2	2016-10-11	14	Warm
A0380	368	16	15	ASSG2	111	27	6	3	27.75	4.25	2.25	-0.03	0.34	0.29	-0.03	0.29	0.21	1	1	1	2	1	1	69.8	25.6	75.9	80	50	0.63	1.27	-43.549	172.745	0.2	2016-10-11	14	Warm
A0381	373	21	15	ASSG2	121	18	4	3	27.75	4.25	2.25	-0.43	-0.06	0.29	-0.41	-0.05	0.21	1	2	1	2	1	1	34.1	4.6	44.8	40	50	0.38	0.23	-43.549	172.745	0.2	2016-10-11	14	Warm
A0382	374	22	15	ASSG2	121	9	3	3	27.75	4.25	2.25	-1.13	-0.35	0.29	-1.06	-0.27	0.21	1	2	1	2	1	1	58.7	4.7	13.8	20	50	0.55	0.23	-43.549	172.745	0.2	2016-10-11	14	Warm
A0383	375	23	15	ASSG2	121	12	5	3	27.75	4.25	2.25	-0.84	0.16	0.29	-0.79	0.13	0.21	1	2	1	2	1	1	41	0	24.1	60	50	0.42	0	-43.549	172.745	0.2	2016-10-11	14	Warm
A0384	376	24	15	ASSG2	121	13	4	2	27.75	4.25	2.25	-0.76	-0.06	-0.12	-0.72	-0.05	-0.08	1	2	1	2	1	1	68.5	3.7	27.6	40	0	0.62	0.18	-43.549	172.745	0.2	2016-10-11	14	Warm
A0385	381	29	15	ASSG2	211	17	4	3	27.75	4.25	2.25	-0.49	-0.06	0.29	-0.47	-0.05	0.21	2	1	1	2	1	1	20.5	98.7	41.4	40	50	0.28	4.89	-43.549	172.745	0.2	2016-10-11	14	Warm
A0386	382	30	15	ASSG2	211	24	5	4	27.75	4.25	2.25	-0.15	0.16	0.58	-0.14	0.13	0.43	2	1	1	2	1	1	26.8	100	65.5	60	100	0.32	4.95	-43.549	172.745	0.2	2016-10-11	14	Warm
A0387	383	31	15	ASSG2	211	13	4	3	27.75	4.25	2.25	-0.76	-0.06	0.29	-0.72	-0.05	0.21	2	1	1	2	1	1	51	98.7	27.6	40	50	0.5	4.89	-43.549	172.745	0.2	2016-10-11	14	Warm
A0388	384	32	15	ASSG2	211	34	5	4	27.75	4.25	2.25	0.2	0.16	0.58	0.2	0.13	0.43	2	1	1	2	1	1	16	98.7	100	60	100	0.25	4.89	-43.549	172.745	0.2	2016-10-11	14	Warm
A0389	389	37	15	ASSG2	221	23	6	3	27.75	4.25	2.25	-0.19	0.34	0.29	-0.18	0.29	0.21	2	2	1	2	1	1	41.9	4.8	62.1	80	50	0.43	0.24	-43.549	172.745	0.2	2016-10-11	14	Warm
A0390	390	38	15	ASSG2	221	10	3	2	27.75	4.25	2.25	-1.02	-0.35	-0.12	-0.96	-0.27	-0.08	2	2	1	2	1	1	61.5	14.4	17.2	20	0	0.57	0.71	-43.549	172.745	0.2	2016-10-11	14	Warm
A0391	391	39	15	ASSG2	221	20	5	3	27.75	4.25	2.25	-0.33	0.16	0.29	-0.31	0.13	0.21	2	2	1	2	1	1	56.5	9.3	51.7	60	50	0.53	0.46	-43.549	172.745	0.2	2016-10-11	14	Warm
A0392	392	40	15	ASSG2	221	23	7	3	27.75	4.25	2.25	-0.19	0.5	0.29	-0.18	0.42	0.21	2	2	1	2	1	1	22.2	11.2	62.1	100	50	0.29	0.56	-43.549	172.745	0.2	2016-10-11	14	Warm
A0397	401	9	5	BRS	112	6	1	1	77.25	1	1	-2.56	0	0	-2.41	0	0	1	1	2	1	NA	2	5.5	62.9	6.1	25	33.3	18.05	365.53	34.7047	-76.7563	0.7	06/19/16	120	Warm
A0398	402	10	5	BRS	112	29	2	1	77.25	1	1	-0.98	0.69	0	-0.96	0.41	0	1	1	2	1	NA	2	39.5	41.8	29.6	50	33.3	29.13	242.9	34.7047	-76.7563	0.7	06/19/16	120	Warm
A0399	403	11	5	BRS	112	14	1	1	77.25	1	1	-1.71	0	0	-1.65	0	0	1	1	2	1	NA	2	10.1	80.6	14.3	25	33.3	19.55	469.02	34.7047	-76.7563	0.7	06/19/16	120	Warm
A0400	404	12	5	BRS	112	13	3	1	77.25	1	1	-1.78	1.1	0	-1.72	0.69	0	1	1	2	1	NA	2	0	61.6	13.3	75	33.3	16.26	358.05	34.7047	-76.7563	0.7	06/19/16	120	Warm
A0401	409	17	5	BRS	122	84	3	2	77.25	1	1	0.08	1.1	0.69	0.08	0.69	0.41	1	2	2	1	NA	2	19.9	77	85.7	75	66.7	22.74	447.93	34.7047	-76.7563	0.7	06/19/16	120	Warm
A0402	410	18	5	BRS	122	25	2	1	77.25	1	1	-1.13	0.69	0	-1.1	0.41	0	1	2	2	1	NA	2	31.1	65.5	25.5	50	33.3	26.4	381	34.7047	-76.7563	0.7	06/19/16	120	Warm
A0403	411	19	5	BRS	122	4	1	1	77.25	1	1	-2.96	0	0	-2.75	0	0	1	2	2	1	NA	2	20.7	80.8	4.1	25	33.3	22.99	470.04	34.7047	-76.7563	0.7	06/19/16	120	Warm
A0404	412	20	5	BRS	122	38	4	3	77.25	1	1	-0.71	1.39	1.1	-0.7	0.92	0.69	1	2	2	1	NA	2	29.9	92.8	38.8	100	100	25.99	539.59	34.7047	-76.7563	0.7	06/19/16	120	Warm
A0405	417	25	5	BRS	212	1	1	1	77.25	1	1	-4.35	0	0	-3.67	0	0	2	1	2	1	NA	2	42.7	72.8	1	25	33.3	30.16	423.32	34.7047	-76.7563	0.7	06/19/16	120	Warm
A0406	418	26	5	BRS	212	16	4	2	77.25	1	1	-1.57	1.39	0.69	-1.53	0.92	0.41	2	1	2	1	NA	2	9.6	65.8	16.3	100	66.7	19.39	382.7	34.7047	-76.7563	0.7	06/19/16	120	Warm
A0407	419	27	5	BRS	212	12	3	1	77.25	1	1	-1.86	1.1	0	-1.79	0.69	0	2	1	2	1	NA	2	13.8	65.3	12.2	75	33.3	20.76	379.77	34.7047	-76.7563	0.7	06/19/16	120	Warm
A0408	420	28	5	BRS	212	16	2	1	77.25	1	1	-1.57	0.69	0	-1.53	0.41	0	2	1	2	1	NA	2	10.1	53.9	16.3	50	33.3	19.54	313.57	34.7047	-76.7563	0.7	06/19/16	120	Warm
A0409	425	33	5	BRS	222	63	4	2	77.25	1	1	-0.2	1.39	0.69	-0.2	0.92	0.41	2	2	2	1	NA	2	35	100	64.3	100	66.7	27.66	581.55	34.7047	-76.7563	0.7	06/19/16	120	Warm
A0410	426	34	5	BRS	222	45	3	2	77.25	1	1	-0.54	1.1	0.69	-0.53	0.69	0.41	2	2	2	1	NA	2	42.7	84	45.9	75	66.7	30.17	488.63	34.7047	-76.7563	0.7	06/19/16	120	Warm
A0411	427	35	5	BRS	222	98	3	2	77.25	1	1	0.24	1.1	0.69	0.24	0.69	0.41	2	2	2	1	NA	2	14	55.5	100	75	66.7	20.81	322.48	34.7047	-76.7563	0.7	06/19/16	120	Warm
A0412	428	36	5	BRS	222	30	3	2	77.25	1	1	-0.95	1.1	0.69	-0.93	0.69	0.41	2	2	2	1	NA	2	39.2	75.7	30.6	75	66.7	29.03	440.13	34.7047	-76.7563	0.7	06/19/16	120	Warm
A0417	405	13	5	BRS	112	2	2	1	6	1	1	-1.1	0.69	0	-0.85	0.41	0	1	1	2	2	NA	2	51.2	78.6	2	50	33.3	32.93	457.38	34.7183	-76.671	0.7	06/19/16	120	Warm
A0418	406	14	5	BRS	112	13	3	2	6	1	1	0.77	1.1	0.69	0.69	0.69	0.41	1	1	2	2	NA	2	56.6	88.6	13.3	75	66.7	34.69	515.21	34.7183	-76.671	0.7	06/19/16	120	Warm
A0419	407	15	5	BRS	112	3	3	2	6	1	1	-0.69	1.1	0.69	-0.56	0.69	0.41	1	1	2	2	NA	2	31.9	71.7	3.1	75	66.7	26.64	417.18	34.7183	-76.671	0.7	06/19/16	120	Warm
A0420	408	16	5	BRS	112	0	0	0	6	1	1	NA	NA	NA	-1.95	-0.69	-0.69	1	1	2	2	NA	2	78.6	56	0	0	0	41.85	325.69	34.7183	-76.671	0.7	06/19/16	120	Warm
A0421	413	21	5	BRS	122	27	2	2	6	1	1	1.5	0.69	0.69	1.39	0.41	0.41	1	2	2	2	NA	2	54	79.1	27.6	50	66.7	33.85	460.03	34.7183	-76.671	0.7	06/19/16	120	Warm
A0422	414	22	5	BRS	122	11	2	2	6	1	1	0.61	0.69	0.69	0.54	0.41	0.41	1	2	2	2	NA	2	100	55.2	11.2	50	66.7	48.82	320.92	34.7183	-76.671	0.7	06/19/16	120	Warm
A0423	415	23	5	BRS	122	9	3	3	6	1	1	0.41	1.1	1.1	0.36	0.69	0.69	1	2	2	2	NA	2	45.7	56.1	9.2	75	100	31.13	326.42	34.7183	-76.671	0.7	06/19/16	120	Warm
A0424	416	24	5	BRS	122	15	2	1	6	1	1	0.92	0.69	0	0.83	0.41	0	1	2	2	2	NA	2	71.3	38.4	15.3	50	33.3	39.49	223.23	34.7183	-76.671	0.7	06/19/16	120	Warm
A0425	421	29	5	BRS	212	2	1	1	6	1	1	-1.1	0	0	-0.85	0	0	2	1	2	2	NA	2	65	70.8	2	25	33.3	37.44	411.63	34.7183	-76.671	0.7	06/19/16	120	Warm
A0426	422	30	5	BRS	212	19	2	2	6	1	1	1.15	0.69	0.69	1.05	0.41	0.41	2	1	2	2	NA	2	15.2	76.4	19.4	50	66.7	21.21	444.27	34.7183	-76.671	0.7	06/19/16	120	Warm
A0427	423	31	5	BRS	212	3	3	3	6	1	1	-0.69	1.1	1.1	-0.56	0.69	0.69	2	1	2	2	NA	2	23.6	90.8	3.1	75	100	23.96	528.03	34.7183	-76.671	0.7	06/19/16	120	Warm
A0428	424	32	5	BRS	212	3	1	1	6	1	1	-0.69	0	0	-0.56	0	0	2	1	2	2	NA	2	56.2	78.6	3.1	25	33.3	34.56	457.22	34.7183	-76.671	0.7	06/19/16	120	Warm
A0429	429	37	5	BRS	222	13	4	3	6	1	1	0.77	1.39	1.1	0.69	0.92	0.69	2	2	2	2	NA	2	85.7	68.6	13.3	100	100	44.15	398.89	34.7183	-76.671	0.7	06/19/16	120	Warm
A0430	430	38	5	BRS	222	5	3	3	6	1	1	-0.18	1.1	1.1	-0.15	0.69	0.69	2	2	2	2	NA	2	50.4	61.8	5.1	75	100	32.68	359.54	34.7183	-76.671	0.7	06/19/16	120	Warm
A0431	431	39	5	BRS	222	9	4	3	6	1	1	0.41	1.39	1.1	0.36	0.92	0.69	2	2	2	2	NA	2	39.9	69.6	9.2	100	100	29.24	404.73	34.7183	-76.671	0.7	06/19/16	120	Warm
A0432	432	40	5	BRS	222	5	4	3	6	1	1	-0.18	1.39	1.1	-0.15	0.92	0.69	2	2	2	2	NA	2	36.5	62.7	5.1	100	100	28.16	364.55	34.7183	-76.671	0.7	06/19/16	120	Warm
A0436	439	7	2	CA	111	40	2	2	26	2	2	0.43	0	0	0.42	0	0	1	1	1	1	1	1	9.5	15.1	34.8	0	100	52.37	227.95	31.4251	-81.2903	0.8	06/20/18	96	Warm
A0437	440	8	2	CA	111	28	2	2	26	2	2	0.07	0	0	0.07	0	0	1	1	1	1	1	1	16.7	17.3	21.7	0	100	63.7	259.97	31.4251	-81.2903	0.8	06/20/18	96	Warm
A0438	441	9	2	CA	111	33	3	2	26	2	2	0.24	0.41	0	0.23	0.29	0	1	1	1	1	1	1	4.1	15.3	27.2	50	100	43.96	230	31.4251	-81.2903	0.8	06/20/18	96	Warm
A0439	445	13	2	CA	121	46	2	2	26	2	2	0.57	0	0	0.55	0	0	1	2	1	1	1	1	10.8	17.2	41.3	0	100	54.44	258.66	31.4251	-81.2903	0.8	06/20/18	96	Warm
A0440	446	14	2	CA	121	63	3	2	26	2	2	0.89	0.41	0	0.86	0.29	0	1	2	1	1	1	1	36.2	23.8	59.8	50	100	94.35	358.07	31.4251	-81.2903	0.8	06/20/18	96	Warm
A0441	447	15	2	CA	121	66	2	2	26	2	2	0.93	0	0	0.91	0	0	1	2	1	1	1	1	22.8	18.5	63	0	100	73.25	279.12	31.4251	-81.2903	0.8	06/20/18	96	Warm
A0442	451	19	2	CA	211	20	2	2	26	2	2	-0.26	0	0	-0.25	0	0	2	1	1	1	1	1	14	63.4	13	0	100	59.4	955.45	31.4251	-81.2903	0.8	06/20/18	96	Warm
A0443	452	20	2	CA	211	19	2	2	26	2	2	-0.31	0	0	-0.3	0	0	2	1	1	1	1	1	12.3	68.9	12	0	100	56.73	1037.71	31.4251	-81.2903	0.8	06/20/18	96	Warm
A0444	453	21	2	CA	211	28	2	2	26	2	2	0.07	0	0	0.07	0	0	2	1	1	1	1	1	1.5	65.2	21.7	0	100	39.8	983.06	31.4251	-81.2903	0.8	06/20/18	96	Warm
A0445	457	25	2	CA	221	90	3	2	26	2	2	1.24	0.41	0	1.22	0.29	0	2	2	1	1	1	1	9.2	83.7	89.1	50	100	52	1261.59	31.4251	-81.2903	0.8	06/20/18	96	Warm
A0446	458	26	2	CA	221	69	2	2	26	2	2	0.98	0	0	0.95	0	0	2	2	1	1	1	1	8.5	86.1	66.3	0	100	50.77	1297.32	31.4251	-81.2903	0.8	06/20/18	96	Warm
A0447	459	27	2	CA	221	100	3	2	26	2	2	1.35	0.41	0	1.32	0.29	0	2	2	1	1	1	1	5.3	84.8	100	50	100	45.78	1277.14	31.4251	-81.2903	0.8	06/20/18	96	Warm
A0451	442	10	2	CA	111	16	2	2	12.67	2.67	2	0.23	-0.29	0	0.22	-0.2	0	1	1	1	2	1	1	15.6	15.3	8.7	0	100	62	230.19	31.3922	-81.2776	0.8	06/20/18	96	Warm
A0452	443	11	2	CA	111	8	2	2	12.67	2.67	2	-0.46	-0.29	0	-0.42	-0.2	0	1	1	1	2	1	1	11.8	18.3	0	0	100	56	275	31.3922	-81.2776	0.8	06/20/18	96	Warm
A0453	444	12	2	CA	111	9	3	2	12.67	2.67	2	-0.34	0.12	0	-0.31	0.09	0	1	1	1	2	1	1	37.9	16.7	1.1	50	100	97	251.05	31.3922	-81.2776	0.8	06/20/18	96	Warm
A0454	448	16	2	CA	121	41	3	2	12.67	2.67	2	1.17	0.12	0	1.12	0.09	0	1	2	1	2	1	1	18.2	9.3	35.9	50	100	66	140.66	31.3922	-81.2776	0.8	06/20/18	96	Warm
A0455	449	17	2	CA	121	25	3	2	12.67	2.67	2	0.68	0.12	0	0.64	0.09	0	1	2	1	2	1	1	28	21.1	18.5	50	100	81.48	317.55	31.3922	-81.2776	0.8	06/20/18	96	Warm
A0456	450	18	2	CA	121	25	3	2	12.67	2.67	2	0.68	0.12	0	0.64	0.09	0	1	2	1	2	1	1	100	40.7	18.5	50	100	194.63	612.71	31.3922	-81.2776	0.8	06/20/18	96	Warm
A0457	454	22	2	CA	211	13	2	2	12.67	2.67	2	0.03	-0.29	0	0.02	-0.2	0	2	1	1	2	1	1	20.4	66.6	5.4	0	100	69.57	1002.81	31.3922	-81.2776	0.8	06/20/18	96	Warm
A0458	455	23	2	CA	211	11	2	2	12.67	2.67	2	-0.14	-0.29	0	-0.13	-0.2	0	2	1	1	2	1	1	36.1	64.3	3.3	0	100	94.25	969	31.3922	-81.2776	0.8	06/20/18	96	Warm
A0459	456	24	2	CA	211	9	3	2	12.67	2.67	2	-0.34	0.12	0	-0.31	0.09	0	2	1	1	2	1	1	35.5	67.4	1.1	50	100	93.2	1014.78	31.3922	-81.2776	0.8	06/20/18	96	Warm
A0460	460	28	2	CA	221	30	3	2	12.67	2.67	2	0.86	0.12	0	0.82	0.09	0	2	2	1	2	1	1	34.4	72.8	23.9	50	100	91.5	1096.91	31.3922	-81.2776	0.8	06/20/18	96	Warm
A0461	461	29	2	CA	221	65	4	2	12.67	2.67	2	1.64	0.41	0	1.57	0.31	0	2	2	1	2	1	1	45.9	100	62	100	100	109.65	1506.72	31.3922	-81.2776	0.8	06/20/18	96	Warm
A0462	462	30	2	CA	221	26	3	2	12.67	2.67	2	0.72	0.12	0	0.68	0.09	0	2	2	1	2	1	1	23.4	86.7	19.6	50	100	74.17	1305.7	31.3922	-81.2776	0.8	06/20/18	96	Warm
A0468	473	11	6	DS	112	27	4	1	1.8	1.2	1	2.71	1.2	0	2.3	0.82	0	1	1	2	1	2	3	35	24.7	49.1	25	0	7.6	8.81	50.3069	-4.1095	-2	06/24/19	8	Warm
A0469	474	12	6	DS	112	8	3	1	1.8	1.2	1	1.49	0.92	0	1.17	0.6	0	1	1	2	1	2	3	13.2	17.5	13.2	16.7	0	4.98	6.23	50.3069	-4.1095	-2	06/24/19	8	Warm
A0470	475	13	6	DS	112	7	3	1	1.8	1.2	1	1.36	0.92	0	1.05	0.6	0	1	1	2	1	2	3	53.5	16.6	11.3	16.7	0	9.82	5.92	50.3069	-4.1095	-2	06/24/19	8	Warm
A0471	476	14	6	DS	112	19	10	2	1.8	1.2	1	2.36	2.12	0.69	1.97	1.61	0.41	1	1	2	1	2	3	13.3	20.8	34	75	33.3	5	7.4	50.3069	-4.1095	-2	06/24/19	8	Warm
A0472	477	15	6	DS	112	7	3	1	1.8	1.2	1	1.36	0.92	0	1.05	0.6	0	1	1	2	1	2	3	32.5	19.9	11.3	16.7	0	7.3	7.1	50.3069	-4.1095	-2	06/24/19	8	Warm
A0473	483	21	6	DS	122	9	7	4	1.8	1.2	1	1.61	1.76	1.39	1.27	1.29	0.92	1	2	2	1	2	3	32.5	2.2	15.1	50	100	7.3	0.77	50.3069	-4.1095	-2	06/24/19	8	Warm
A0474	484	22	6	DS	122	7	3	2	1.8	1.2	1	1.36	0.92	0.69	1.05	0.6	0.41	1	2	2	1	2	3	24.2	2.8	11.3	16.7	33.3	6.3	1	50.3069	-4.1095	-2	06/24/19	8	Warm
A0475	485	23	6	DS	122	26	10	3	1.8	1.2	1	2.67	2.12	1.1	2.27	1.61	0.69	1	2	2	1	2	3	20.8	2.5	47.2	75	66.7	5.9	0.9	50.3069	-4.1095	-2	06/24/19	8	Warm
A0476	486	24	6	DS	122	11	5	1	1.8	1.2	1	1.81	1.43	0	1.46	1	0	1	2	2	1	2	3	27.5	3.4	18.9	33.3	0	6.7	1.2	50.3069	-4.1095	-2	06/24/19	8	Warm
A0477	487	25	6	DS	122	10	5	2	1.8	1.2	1	1.71	1.43	0.69	1.37	1	0.41	1	2	2	1	2	3	25	2.8	17	33.3	33.3	6.4	1	50.3069	-4.1095	-2	06/24/19	8	Warm
A0478	493	31	6	DS	212	45	8	4	1.8	1.2	1	3.22	1.9	1.39	2.8	1.41	0.92	2	1	2	1	2	3	40	82.7	83	58.3	100	8.2	29.45	50.3069	-4.1095	-2	06/24/19	8	Warm
A0479	494	32	6	DS	212	13	4	1	1.8	1.2	1	1.98	1.2	0	1.61	0.82	0	2	1	2	1	2	3	48.7	86	22.6	25	0	9.24	30.62	50.3069	-4.1095	-2	06/24/19	8	Warm
A0480	495	33	6	DS	212	35	10	4	1.8	1.2	1	2.97	2.12	1.39	2.55	1.61	0.92	2	1	2	1	2	3	42	62.7	64.2	75	100	8.44	22.32	50.3069	-4.1095	-2	06/24/19	8	Warm
A0481	496	34	6	DS	212	30	11	3	1.8	1.2	1	2.81	2.22	1.1	2.4	1.7	0.69	2	1	2	1	2	3	16	77.2	54.7	83.3	66.7	5.32	27.47	50.3069	-4.1095	-2	06/24/19	8	Warm
A0482	497	35	6	DS	212	20	4	1	1.8	1.2	1	2.41	1.2	0	2.01	0.82	0	2	1	2	1	2	3	15	80.3	35.8	25	0	5.2	28.6	50.3069	-4.1095	-2	06/24/19	8	Warm
A0483	503	41	6	DS	222	21	4	4	1.8	1.2	1	2.46	1.2	1.39	2.06	0.82	0.92	2	2	2	1	2	3	60.8	10.6	37.7	25	100	10.7	3.78	50.3069	-4.1095	-2	06/24/19	8	Warm
A0484	504	42	6	DS	222	41	10	4	1.8	1.2	1	3.13	2.12	1.39	2.71	1.61	0.92	2	2	2	1	2	3	27.8	14.7	75.5	75	100	6.74	5.25	50.3069	-4.1095	-2	06/24/19	8	Warm
A0485	505	43	6	DS	222	24	6	2	1.8	1.2	1	2.59	1.61	0.69	2.19	1.16	0.41	2	2	2	1	2	3	48.7	6.7	43.4	41.7	33.3	9.24	2.39	50.3069	-4.1095	-2	06/24/19	8	Warm
A0486	506	44	6	DS	222	40	10	2	1.8	1.2	1	3.1	2.12	0.69	2.68	1.61	0.41	2	2	2	1	2	3	32.2	16.1	73.6	75	33.3	7.26	5.72	50.3069	-4.1095	-2	06/24/19	8	Warm
A0487	507	45	6	DS	222	39	8	2	1.8	1.2	1	3.08	1.9	0.69	2.66	1.41	0.41	2	2	2	1	2	3	31.2	12.8	71.7	58.3	33.3	7.14	4.56	50.3069	-4.1095	-2	06/24/19	8	Warm
A0493	478	16	6	DS	112	9	6	2	3	2.2	1.2	1.1	1	0.51	0.92	0.78	0.31	1	1	2	2	2	3	21.7	17.1	15.1	41.7	33.3	6	6.1	50.3429	-4.12912	-2	06/24/19	8	Warm
A0494	479	17	6	DS	112	14	9	4	3	2.2	1.2	1.54	1.41	1.2	1.32	1.14	0.82	1	1	2	2	2	3	43.3	12.4	24.5	66.7	100	8.6	4.4	50.3429	-4.12912	-2	06/24/19	8	Warm
A0495	480	18	6	DS	112	16	10	3	3	2.2	1.2	1.67	1.51	0.92	1.45	1.23	0.6	1	1	2	2	2	3	35.8	21.6	28.3	75	66.7	7.7	7.7	50.3429	-4.12912	-2	06/24/19	8	Warm
A0496	481	19	6	DS	112	10	7	3	3	2.2	1.2	1.2	1.16	0.92	1.01	0.92	0.6	1	1	2	2	2	3	38.3	16.6	17	50	66.7	8	5.9	50.3429	-4.12912	-2	06/24/19	8	Warm
A0497	482	20	6	DS	112	14	7	2	3	2.2	1.2	1.54	1.16	0.51	1.32	0.92	0.31	1	1	2	2	2	3	26.7	23.6	24.5	50	33.3	6.6	8.4	50.3429	-4.12912	-2	06/24/19	8	Warm
A0498	488	26	6	DS	122	6	3	1	3	2.2	1.2	0.69	0.31	-0.18	0.56	0.22	-0.1	1	2	2	2	2	3	16.7	3.1	9.4	16.7	0	5.4	1.1	50.3429	-4.12912	-2	06/24/19	8	Warm
A0499	489	27	6	DS	122	15	9	3	3	2.2	1.2	1.61	1.41	0.92	1.39	1.14	0.6	1	2	2	2	2	3	34.2	2.5	26.4	66.7	66.7	7.5	0.9	50.3429	-4.12912	-2	06/24/19	8	Warm
A0500	490	28	6	DS	122	6	6	3	3	2.2	1.2	0.69	1	0.92	0.56	0.78	0.6	1	2	2	2	2	3	8.3	0.8	9.4	41.7	66.7	4.4	0.3	50.3429	-4.12912	-2	06/24/19	8	Warm
A0501	491	29	6	DS	122	12	7	3	3	2.2	1.2	1.39	1.16	0.92	1.18	0.92	0.6	1	2	2	2	2	3	65.8	3.4	20.8	50	66.7	11.3	1.2	50.3429	-4.12912	-2	06/24/19	8	Warm
A0502	492	30	6	DS	122	23	10	3	3	2.2	1.2	2.04	1.51	0.92	1.79	1.23	0.6	1	2	2	2	2	3	58.3	2	41.5	75	66.7	10.4	0.7	50.3429	-4.12912	-2	06/24/19	8	Warm
A0503	498	36	6	DS	212	20	11	4	3	2.2	1.2	1.9	1.61	1.2	1.66	1.32	0.82	2	1	2	2	2	3	44.2	79.8	35.8	83.3	100	8.7	28.4	50.3429	-4.12912	-2	06/24/19	8	Warm
A0504	499	37	6	DS	212	25	13	4	3	2.2	1.2	2.12	1.78	1.2	1.87	1.48	0.82	2	1	2	2	2	3	23.3	80.6	45.3	100	100	6.2	28.7	50.3429	-4.12912	-2	06/24/19	8	Warm
A0505	500	38	6	DS	212	16	10	2	3	2.2	1.2	1.67	1.51	0.51	1.45	1.23	0.31	2	1	2	2	2	3	11.7	77.8	28.3	75	33.3	4.8	27.7	50.3429	-4.12912	-2	06/24/19	8	Warm
A0506	501	39	6	DS	212	45	9	2	3	2.2	1.2	2.71	1.41	0.51	2.44	1.14	0.31	2	1	2	2	2	3	100	100	83	66.7	33.3	15.4	35.6	50.3429	-4.12912	-2	06/24/19	8	Warm
A0507	502	40	6	DS	212	45	12	3	3	2.2	1.2	2.71	1.7	0.92	2.44	1.4	0.6	2	1	2	2	2	3	27.8	84.6	83	91.7	66.7	6.74	30.1	50.3429	-4.12912	-2	06/24/19	8	Warm
A0508	508	46	6	DS	222	28	11	3	3	2.2	1.2	2.23	1.61	0.92	1.98	1.32	0.6	2	2	2	2	2	3	17.1	12	50.9	83.3	66.7	5.45	4.26	50.3429	-4.12912	-2	06/24/19	8	Warm
A0509	509	47	6	DS	222	27	8	2	3	2.2	1.2	2.2	1.29	0.51	1.95	1.03	0.31	2	2	2	2	2	3	63.3	17.1	49.1	58.3	33.3	11	6.1	50.3429	-4.12912	-2	06/24/19	8	Warm
A0510	510	48	6	DS	222	54	9	2	3	2.2	1.2	2.89	1.41	0.51	2.62	1.14	0.31	2	2	2	2	2	3	31.2	12.8	100	66.7	33.3	7.14	4.57	50.3429	-4.12912	-2	06/24/19	8	Warm
A0511	511	49	6	DS	222	16	8	4	3	2.2	1.2	1.67	1.29	1.2	1.45	1.03	0.82	2	2	2	2	2	3	44.2	14.1	28.3	58.3	100	8.7	5.01	50.3429	-4.12912	-2	06/24/19	8	Warm
A0517	520	9	8	FB	111	38	23	4	62	18.4	4.2	-0.49	0.22	-0.05	-0.48	0.21	-0.04	1	1	1	1	1	1	65.9	3.3	15.2	51.6	50	19.72	0.99	43.4965	10.3187	-6.5	06/23/18	34	Warm
A0518	521	10	8	FB	111	99	33	6	62	18.4	4.2	0.47	0.58	0.36	0.46	0.56	0.3	1	1	1	1	1	1	60.1	6.3	53.8	83.9	83.3	18.34	1.9	43.4965	10.3187	-6.5	06/23/18	34	Warm
A0519	522	11	8	FB	111	42	19	5	62	18.4	4.2	-0.39	0.03	0.17	-0.38	0.03	0.14	1	1	1	1	1	1	14.5	3.3	17.7	38.7	66.7	7.53	0.99	43.4965	10.3187	-6.5	06/23/18	34	Warm
A0520	523	12	8	FB	111	76	22	5	62	18.4	4.2	0.2	0.18	0.17	0.2	0.17	0.14	1	1	1	1	1	1	27.4	3.5	39.2	48.4	66.7	10.6	1.06	43.4965	10.3187	-6.5	06/23/18	34	Warm
A0521	524	13	8	FB	111	64	23	5	62	18.4	4.2	0.03	0.22	0.17	0.03	0.21	0.14	1	1	1	1	1	1	13.6	3.5	31.6	51.6	66.7	7.33	1.06	43.4965	10.3187	-6.5	06/23/18	34	Warm
A0522	525	14	8	FB	111	14	8	1	62	18.4	4.2	-1.49	-0.83	-1.44	-1.44	-0.77	-0.96	1	1	1	1	1	1	20	3.5	0	3.2	0	8.83	1.05	43.4965	10.3187	-6.5	06/23/18	34	Warm
A0523	531	20	8	FB	121	52	23	4	62	18.4	4.2	-0.18	0.22	-0.05	-0.17	0.21	-0.04	1	2	1	1	1	1	31.8	9	24.1	51.6	50	11.63	2.72	43.4965	10.3187	-6.5	06/23/18	34	Warm
A0524	532	21	8	FB	121	100	23	3	62	18.4	4.2	0.48	0.22	-0.34	0.47	0.21	-0.26	1	2	1	1	1	1	28	6.9	54.4	51.6	33.3	10.72	2.1	43.4965	10.3187	-6.5	06/23/18	34	Warm
A0525	533	22	8	FB	121	136	33	7	62	18.4	4.2	0.79	0.58	0.51	0.78	0.56	0.43	1	2	1	1	1	1	43.9	6.8	77.2	83.9	100	14.51	2.05	43.4965	10.3187	-6.5	06/23/18	34	Warm
A0526	534	23	8	FB	121	26	11	3	62	18.4	4.2	-0.87	-0.51	-0.34	-0.85	-0.48	-0.26	1	2	1	1	1	1	13.9	5	7.6	12.9	33.3	7.4	1.53	43.4965	10.3187	-6.5	06/23/18	34	Warm
A0527	538	27	8	FB	211	59	23	5	62	18.4	4.2	-0.05	0.22	0.17	-0.05	0.21	0.14	2	1	1	1	1	1	12	11.1	28.5	51.6	66.7	6.93	3.36	43.4965	10.3187	-6.5	06/23/18	34	Warm
A0528	539	28	8	FB	211	61	24	4	62	18.4	4.2	-0.02	0.27	-0.05	-0.02	0.25	-0.04	2	1	1	1	1	1	89.2	11.1	29.7	54.8	50	25.23	3.36	43.4965	10.3187	-6.5	06/23/18	34	Warm
A0529	540	29	8	FB	211	35	15	4	62	18.4	4.2	-0.57	-0.2	-0.05	-0.56	-0.19	-0.04	2	1	1	1	1	1	15.9	11.1	13.3	25.8	50	7.86	3.36	43.4965	10.3187	-6.5	06/23/18	34	Warm
A0530	545	34	8	FB	221	51	24	5	62	18.4	4.2	-0.2	0.27	0.17	-0.19	0.25	0.14	2	2	1	1	1	1	44.6	46.2	23.4	54.8	66.7	14.66	14	43.4965	10.3187	-6.5	06/23/18	34	Warm
A0531	546	35	8	FB	221	20	13	4	62	18.4	4.2	-1.13	-0.35	-0.05	-1.1	-0.33	-0.04	2	2	1	1	1	1	17.3	58.1	3.8	19.4	50	8.2	17.58	43.4965	10.3187	-6.5	06/23/18	34	Warm
A0532	547	36	8	FB	221	47	21	6	62	18.4	4.2	-0.28	0.13	0.36	-0.27	0.13	0.3	2	2	1	1	1	1	18.8	47.5	20.9	45.2	83.3	8.55	14.38	43.4965	10.3187	-6.5	06/23/18	34	Warm
A0533	548	37	8	FB	221	95	28	5	62	18.4	4.2	0.43	0.42	0.17	0.42	0.4	0.14	2	2	1	1	1	1	36.2	72.6	51.3	67.7	66.7	12.67	21.97	43.4965	10.3187	-6.5	06/23/18	34	Warm
A0534	549	38	8	FB	221	85	31	6	62	18.4	4.2	0.32	0.52	0.36	0.31	0.5	0.3	2	2	1	1	1	1	53.5	100	44.9	77.4	83.3	16.76	30.28	43.4965	10.3187	-6.5	06/23/18	34	Warm
A0538	526	15	8	FB	111	93	20	4	43.33	14.67	4.67	0.76	0.31	-0.15	0.75	0.29	-0.13	1	1	1	2	1	1	14.2	4.7	50	41.9	50	7.46	1.41	43.4885	10.3241	-6.5	06/23/18	34	Warm
A0539	527	16	8	FB	111	31	14	4	43.33	14.67	4.67	-0.33	-0.05	-0.15	-0.33	-0.04	-0.13	1	1	1	2	1	1	1.4	12.9	10.8	22.6	50	4.44	3.91	43.4885	10.3241	-6.5	06/23/18	34	Warm
A0540	528	17	8	FB	111	52	23	5	43.33	14.67	4.67	0.18	0.45	0.07	0.18	0.43	0.06	1	1	1	2	1	1	15.6	4.1	24.1	51.6	66.7	7.79	1.24	43.4885	10.3241	-6.5	06/23/18	34	Warm
A0541	529	18	8	FB	111	110	29	5	43.33	14.67	4.67	0.93	0.68	0.07	0.92	0.65	0.06	1	1	1	2	1	1	18	8.6	60.8	71	66.7	8.37	2.6	43.4885	10.3241	-6.5	06/23/18	34	Warm
A0542	530	19	8	FB	111	56	22	5	43.33	14.67	4.67	0.26	0.41	0.07	0.25	0.38	0.06	1	1	1	2	1	1	5	3.9	26.6	48.4	66.7	5.29	1.18	43.4885	10.3241	-6.5	06/23/18	34	Warm
A0543	535	24	8	FB	121	128	28	6	43.33	14.67	4.67	1.08	0.65	0.25	1.07	0.62	0.21	1	2	1	2	1	1	16.5	11.4	72.2	67.7	83.3	8.01	3.46	43.4885	10.3241	-6.5	06/23/18	34	Warm
A0544	536	25	8	FB	121	34	13	5	43.33	14.67	4.67	-0.24	-0.12	0.07	-0.24	-0.11	0.06	1	2	1	2	1	1	6.8	6.5	12.7	19.4	66.7	5.7	1.97	43.4885	10.3241	-6.5	06/23/18	34	Warm
A0545	537	26	8	FB	121	88	31	6	43.33	14.67	4.67	0.71	0.75	0.25	0.7	0.71	0.21	1	2	1	2	1	1	21.8	3.5	46.8	77.4	83.3	9.27	1.06	43.4885	10.3241	-6.5	06/23/18	34	Warm
A0546	541	30	8	FB	211	172	38	6	43.33	14.67	4.67	1.38	0.95	0.25	1.36	0.91	0.21	2	1	1	2	1	1	40.6	11.1	100	100	83.3	13.73	3.36	43.4885	10.3241	-6.5	06/23/18	34	Warm
A0547	542	31	8	FB	211	30	11	3	43.33	14.67	4.67	-0.37	-0.29	-0.44	-0.36	-0.27	-0.35	2	1	1	2	1	1	8.3	12.1	10.1	12.9	33.3	6.08	3.66	43.4885	10.3241	-6.5	06/23/18	34	Warm
A0548	543	32	8	FB	211	29	15	6	43.33	14.67	4.67	-0.4	0.02	0.25	-0.39	0.02	0.21	2	1	1	2	1	1	22.5	26.9	9.5	25.8	83.3	9.44	8.13	43.4885	10.3241	-6.5	06/23/18	34	Warm
A0549	544	33	8	FB	211	63	25	7	43.33	14.67	4.67	0.37	0.53	0.41	0.37	0.51	0.34	2	1	1	2	1	1	40.1	14	31	58.1	100	13.61	4.23	43.4885	10.3241	-6.5	06/23/18	34	Warm
A0550	550	39	8	FB	221	74	26	5	43.33	14.67	4.67	0.54	0.57	0.07	0.53	0.54	0.06	2	2	1	2	1	1	10.9	18.3	38	61.3	66.7	6.68	5.54	43.4885	10.3241	-6.5	06/23/18	34	Warm
A0551	551	40	8	FB	221	50	19	5	43.33	14.67	4.67	0.14	0.26	0.07	0.14	0.24	0.06	2	2	1	2	1	1	5.6	61.9	22.8	38.7	66.7	5.43	18.75	43.4885	10.3241	-6.5	06/23/18	34	Warm
A0569	591	40	7	GZ	112	0	0	0	0.18	0.12	0.06	NA	NA	NA	-0.16	-0.11	-0.06	1	1	2	1	2	3	3	2.6	0	0	0	812.43	0.71	53.1524	8.16189	10	2016-06-07	49	Warm
A0570	592	41	7	GZ	112	0	0	0	0.18	0.12	0.06	NA	NA	NA	-0.16	-0.11	-0.06	1	1	2	1	2	3	1	2	0	0	0	280.05	0.57	53.1524	8.16189	10	2016-06-07	49	Warm
A0571	593	42	7	GZ	112	0	0	0	0.18	0.12	0.06	NA	NA	NA	-0.16	-0.11	-0.06	1	1	2	1	2	3	0.8	6.1	0	0	0	227.8	1.7	53.1524	8.16189	10	2016-06-07	49	Warm
A0572	594	43	7	GZ	112	1	1	1	0.18	0.12	0.06	1.73	2.14	2.83	0.53	0.58	0.64	1	1	2	1	2	3	0.3	3.1	3.8	20	25	93.73	0.85	53.1524	8.16189	10	2016-06-07	49	Warm
A0573	595	44	7	GZ	112	2	2	1	0.18	0.12	0.06	2.43	2.83	2.83	0.94	0.99	0.64	1	1	2	1	2	3	2.2	3.1	7.7	40	25	594.46	0.85	53.1524	8.16189	10	2016-06-07	49	Warm
A0574	596	45	7	GZ	112	0	0	0	0.18	0.12	0.06	NA	NA	NA	-0.16	-0.11	-0.06	1	1	2	1	2	3	0.2	2.6	0	0	0	70.55	0.71	53.1524	8.16189	10	2016-06-07	49	Warm
A0575	597	46	7	GZ	112	1	1	1	0.18	0.12	0.06	1.73	2.14	2.83	0.53	0.58	0.64	1	1	2	1	2	3	0	2.6	3.8	20	25	9.8	0.71	53.1524	8.16189	10	2016-06-07	49	Warm
A0576	598	47	7	GZ	112	0	0	0	0.18	0.12	0.06	NA	NA	NA	-0.16	-0.11	-0.06	1	1	2	1	2	3	0.2	3.1	0	0	0	50.26	0.85	53.1524	8.16189	10	2016-06-07	49	Warm
A0577	599	48	7	GZ	112	3	1	1	0.18	0.12	0.06	2.83	2.14	2.83	1.22	0.58	0.64	1	1	2	1	2	3	0.4	2.6	11.5	20	25	113.89	0.71	53.1524	8.16189	10	2016-06-07	49	Warm
A0578	610	59	7	GZ	122	3	2	2	0.18	0.12	0.06	2.83	2.83	3.53	1.22	0.99	1.04	1	2	2	1	2	3	3	2.6	11.5	40	50	812.43	0.73	53.1524	8.16189	10	2016-06-07	49	Warm
A0579	611	60	7	GZ	122	5	2	2	0.18	0.12	0.06	3.34	2.83	3.53	1.63	0.99	1.04	1	2	2	1	2	3	1	1.7	19.2	40	50	280.05	0.47	53.1524	8.16189	10	2016-06-07	49	Warm
A0580	612	61	7	GZ	122	0	0	0	0.18	0.12	0.06	NA	NA	NA	-0.16	-0.11	-0.06	1	2	2	1	2	3	0.8	1.2	0	0	0	227.8	0.33	53.1524	8.16189	10	2016-06-07	49	Warm
A0581	613	62	7	GZ	122	3	2	2	0.18	0.12	0.06	2.83	2.83	3.53	1.22	0.99	1.04	1	2	2	1	2	3	0.3	1.4	11.5	40	50	93.73	0.4	53.1524	8.16189	10	2016-06-07	49	Warm
A0582	614	63	7	GZ	122	1	1	1	0.18	0.12	0.06	1.73	2.14	2.83	0.53	0.58	0.64	1	2	2	1	2	3	2.2	1.7	3.8	20	25	594.46	0.47	53.1524	8.16189	10	2016-06-07	49	Warm
A0583	615	64	7	GZ	122	0	0	0	0.18	0.12	0.06	NA	NA	NA	-0.16	-0.11	-0.06	1	2	2	1	2	3	0.2	2.3	0	0	0	70.55	0.64	53.1524	8.16189	10	2016-06-07	49	Warm
A0584	616	65	7	GZ	122	1	1	1	0.18	0.12	0.06	1.73	2.14	2.83	0.53	0.58	0.64	1	2	2	1	2	3	0	2.6	3.8	20	25	9.8	0.71	53.1524	8.16189	10	2016-06-07	49	Warm
A0585	617	66	7	GZ	122	1	1	1	0.18	0.12	0.06	1.73	2.14	2.83	0.53	0.58	0.64	1	2	2	1	2	3	0.2	4.1	3.8	20	25	50.26	1.13	53.1524	8.16189	10	2016-06-07	49	Warm
A0586	618	67	7	GZ	122	3	1	1	0.18	0.12	0.06	2.83	2.14	2.83	1.22	0.58	0.64	1	2	2	1	2	3	0.4	2.6	11.5	20	25	113.89	0.71	53.1524	8.16189	10	2016-06-07	49	Warm
A0587	629	78	7	GZ	212	3	1	1	0.18	0.12	0.06	2.83	2.14	2.83	1.22	0.58	0.64	2	1	2	1	2	3	2.1	32.7	11.5	20	25	561.41	9.09	53.1524	8.16189	10	2016-06-07	49	Warm
A0588	630	79	7	GZ	212	1	1	1	0.18	0.12	0.06	1.73	2.14	2.83	0.53	0.58	0.64	2	1	2	1	2	3	12.9	20.5	3.8	20	25	3444.15	5.68	53.1524	8.16189	10	2016-06-07	49	Warm
A0589	631	80	7	GZ	212	14	2	2	0.18	0.12	0.06	4.37	2.83	3.53	2.55	0.99	1.04	2	1	2	1	2	3	26.3	16.4	53.8	40	50	7016.6	4.54	53.1524	8.16189	10	2016-06-07	49	Warm
A0590	632	81	7	GZ	212	6	3	2	0.18	0.12	0.06	3.53	3.24	3.53	1.78	1.28	1.04	2	1	2	1	2	3	6.4	23	23.1	60	50	1724.89	6.39	53.1524	8.16189	10	2016-06-07	49	Warm
A0591	633	82	7	GZ	212	1	1	1	0.18	0.12	0.06	1.73	2.14	2.83	0.53	0.58	0.64	2	1	2	1	2	3	4.5	4.6	3.8	20	25	1206.13	1.28	53.1524	8.16189	10	2016-06-07	49	Warm
A0592	634	83	7	GZ	212	1	1	1	0.18	0.12	0.06	1.73	2.14	2.83	0.53	0.58	0.64	2	1	2	1	2	3	0.4	12.3	3.8	20	25	118.05	3.41	53.1524	8.16189	10	2016-06-07	49	Warm
A0593	635	84	7	GZ	212	0	0	0	0.18	0.12	0.06	NA	NA	NA	-0.16	-0.11	-0.06	2	1	2	1	2	3	1.2	16.4	0	0	0	332.97	4.54	53.1524	8.16189	10	2016-06-07	49	Warm
A0594	636	85	7	GZ	212	1	1	1	0.18	0.12	0.06	1.73	2.14	2.83	0.53	0.58	0.64	2	1	2	1	2	3	0.1	20.5	3.8	20	25	42.33	5.68	53.1524	8.16189	10	2016-06-07	49	Warm
A0595	649	98	7	GZ	222	12	4	4	0.18	0.12	0.06	4.22	3.53	4.22	2.4	1.5	1.55	2	2	2	1	2	3	2.1	15.4	46.2	80	100	561.41	4.27	53.1524	8.16189	10	2016-06-07	49	Warm
A0596	650	99	7	GZ	222	22	4	4	0.18	0.12	0.06	4.83	3.53	4.22	2.97	1.5	1.55	2	2	2	1	2	3	12.9	17.7	84.6	80	100	3444.15	4.91	53.1524	8.16189	10	2016-06-07	49	Warm
A0597	651	100	7	GZ	222	15	3	3	0.18	0.12	0.06	4.44	3.24	3.93	2.61	1.28	1.33	2	2	2	1	2	3	26.3	14.8	57.7	60	75	7016.6	4.11	53.1524	8.16189	10	2016-06-07	49	Warm
A0598	652	101	7	GZ	222	25	5	4	0.18	0.12	0.06	4.95	3.75	4.22	3.1	1.68	1.55	2	2	2	1	2	3	6.4	29.7	96.2	100	100	1724.89	8.23	53.1524	8.16189	10	2016-06-07	49	Warm
A0599	653	102	7	GZ	222	1	1	1	0.18	0.12	0.06	1.73	2.14	2.83	0.53	0.58	0.64	2	2	2	1	2	3	4.5	4.2	3.8	20	25	1206.13	1.15	53.1524	8.16189	10	2016-06-07	49	Warm
A0600	654	103	7	GZ	222	1	1	1	0.18	0.12	0.06	1.73	2.14	2.83	0.53	0.58	0.64	2	2	2	1	2	3	0.4	11.9	3.8	20	25	118.05	3.31	53.1524	8.16189	10	2016-06-07	49	Warm
A0601	655	104	7	GZ	222	3	3	3	0.18	0.12	0.06	2.83	3.24	3.93	1.22	1.28	1.33	2	2	2	1	2	3	1.2	12.5	11.5	60	75	332.97	3.47	53.1524	8.16189	10	2016-06-07	49	Warm
A0602	656	105	7	GZ	222	1	1	1	0.18	0.12	0.06	1.73	2.14	2.83	0.53	0.58	0.64	2	2	2	1	2	3	0.1	16	3.8	20	25	42.33	4.43	53.1524	8.16189	10	2016-06-07	49	Warm
A0625	600	49	7	GZ	112	1	1	1	0.09	0.09	0.09	2.4	2.4	2.4	0.61	0.61	0.61	1	1	2	2	2	3	1.3	7.7	3.8	20	25	351.1	2.13	53.1553	8.15427	10	2016-06-07	49	Warm
A0626	601	50	7	GZ	112	1	1	1	0.09	0.09	0.09	2.4	2.4	2.4	0.61	0.61	0.61	1	1	2	2	2	3	0.6	3.1	3.8	20	25	173.35	0.85	53.1553	8.15427	10	2016-06-07	49	Warm
A0627	602	51	7	GZ	112	1	1	1	0.09	0.09	0.09	2.4	2.4	2.4	0.61	0.61	0.61	1	1	2	2	2	3	0.7	2.3	3.8	20	25	186.45	0.64	53.1553	8.15427	10	2016-06-07	49	Warm
A0628	603	52	7	GZ	112	2	2	2	0.09	0.09	0.09	3.09	3.09	3.09	1.01	1.01	1.01	1	1	2	2	2	3	2.9	3.8	7.7	40	50	774.36	1.07	53.1553	8.15427	10	2016-06-07	49	Warm
A0629	604	53	7	GZ	112	0	0	0	0.09	0.09	0.09	NA	NA	NA	-0.09	-0.09	-0.09	1	1	2	2	2	3	0.5	5.6	0	0	0	140.09	1.56	53.1553	8.15427	10	2016-06-07	49	Warm
A0630	605	54	7	GZ	112	0	0	0	0.09	0.09	0.09	NA	NA	NA	-0.09	-0.09	-0.09	1	1	2	2	2	3	0.6	9.2	0	0	0	167.3	2.56	53.1553	8.15427	10	2016-06-07	49	Warm
A0631	606	55	7	GZ	112	0	0	0	0.09	0.09	0.09	NA	NA	NA	-0.09	-0.09	-0.09	1	1	2	2	2	3	0.1	7.7	0	0	0	42.59	2.13	53.1553	8.15427	10	2016-06-07	49	Warm
A0632	607	56	7	GZ	112	0	0	0	0.09	0.09	0.09	NA	NA	NA	-0.09	-0.09	-0.09	1	1	2	2	2	3	0	3.1	0	0	0	13.04	0.85	53.1553	8.15427	10	2016-06-07	49	Warm
A0633	608	57	7	GZ	112	1	1	1	0.09	0.09	0.09	2.4	2.4	2.4	0.61	0.61	0.61	1	1	2	2	2	3	0.8	2	3.8	20	25	217.7	0.57	53.1553	8.15427	10	2016-06-07	49	Warm
A0634	609	58	7	GZ	112	1	1	1	0.09	0.09	0.09	2.4	2.4	2.4	0.61	0.61	0.61	1	1	2	2	2	3	0.5	12.3	3.8	20	25	155.21	3.41	53.1553	8.15427	10	2016-06-07	49	Warm
A0635	619	68	7	GZ	122	2	1	1	0.09	0.09	0.09	3.09	2.4	2.4	1.01	0.61	0.61	1	2	2	2	2	3	1.3	3.3	7.7	20	25	351.1	0.92	53.1553	8.15427	10	2016-06-07	49	Warm
A0636	620	69	7	GZ	122	3	1	1	0.09	0.09	0.09	3.5	2.4	2.4	1.3	0.61	0.61	1	2	2	2	2	3	0.6	1.2	11.5	20	25	173.35	0.32	53.1553	8.15427	10	2016-06-07	49	Warm
A0637	621	70	7	GZ	122	4	2	1	0.09	0.09	0.09	3.78	3.09	2.4	1.52	1.01	0.61	1	2	2	2	2	3	0.7	1.7	15.4	40	25	186.45	0.47	53.1553	8.15427	10	2016-06-07	49	Warm
A0638	622	71	7	GZ	122	0	0	0	0.09	0.09	0.09	NA	NA	NA	-0.09	-0.09	-0.09	1	2	2	2	2	3	2.9	2.6	0	0	0	774.36	0.71	53.1553	8.15427	10	2016-06-07	49	Warm
A0639	623	72	7	GZ	122	2	1	1	0.09	0.09	0.09	3.09	2.4	2.4	1.01	0.61	0.61	1	2	2	2	2	3	0.5	3.1	7.7	20	25	140.09	0.85	53.1553	8.15427	10	2016-06-07	49	Warm
A0640	624	73	7	GZ	122	4	2	1	0.09	0.09	0.09	3.78	3.09	2.4	1.52	1.01	0.61	1	2	2	2	2	3	0.6	1.9	15.4	40	25	167.3	0.54	53.1553	8.15427	10	2016-06-07	49	Warm
A0641	625	74	7	GZ	122	6	2	2	0.09	0.09	0.09	4.19	3.09	3.09	1.86	1.01	1.01	1	2	2	2	2	3	0.1	3.1	23.1	40	50	42.59	0.85	53.1553	8.15427	10	2016-06-07	49	Warm
A0642	626	75	7	GZ	122	1	1	1	0.09	0.09	0.09	2.4	2.4	2.4	0.61	0.61	0.61	1	2	2	2	2	3	0	1.2	3.8	20	25	13.04	0.33	53.1553	8.15427	10	2016-06-07	49	Warm
A0643	627	76	7	GZ	122	0	0	0	0.09	0.09	0.09	NA	NA	NA	-0.09	-0.09	-0.09	1	2	2	2	2	3	0.8	1.4	0	0	0	217.7	0.4	53.1553	8.15427	10	2016-06-07	49	Warm
A0644	628	77	7	GZ	122	5	3	3	0.09	0.09	0.09	4.01	3.5	3.5	1.7	1.3	1.3	1	2	2	2	2	3	0.5	3.8	19.2	60	75	155.21	1.06	53.1553	8.15427	10	2016-06-07	49	Warm
A0645	637	86	7	GZ	212	0	0	0	0.09	0.09	0.09	NA	NA	NA	-0.09	-0.09	-0.09	2	1	2	2	2	3	25.5	27.6	0	0	0	6810.93	7.67	53.1553	8.15427	10	2016-06-07	49	Warm
A0646	638	87	7	GZ	212	1	1	1	0.09	0.09	0.09	2.4	2.4	2.4	0.61	0.61	0.61	2	1	2	2	2	3	100	24.6	3.8	20	25	26667.4	6.82	53.1553	8.15427	10	2016-06-07	49	Warm
A0647	639	88	7	GZ	212	0	0	0	0.09	0.09	0.09	NA	NA	NA	-0.09	-0.09	-0.09	2	1	2	2	2	3	3.1	10.7	0	0	0	824.69	2.98	53.1553	8.15427	10	2016-06-07	49	Warm
A0648	640	89	7	GZ	212	2	1	1	0.09	0.09	0.09	3.09	2.4	2.4	1.01	0.61	0.61	2	1	2	2	2	3	6.6	14.3	7.7	20	25	1759.31	3.98	53.1553	8.15427	10	2016-06-07	49	Warm
A0649	641	90	7	GZ	212	6	3	2	0.09	0.09	0.09	4.19	3.5	3.09	1.86	1.3	1.01	2	1	2	2	2	3	40.6	20.5	23.1	60	50	10841	5.68	53.1553	8.15427	10	2016-06-07	49	Warm
A0650	642	91	7	GZ	212	4	4	3	0.09	0.09	0.09	3.78	3.78	3.5	1.52	1.52	1.3	2	1	2	2	2	3	3.9	24.6	15.4	80	75	1037	6.82	53.1553	8.15427	10	2016-06-07	49	Warm
A0651	643	92	7	GZ	212	0	0	0	0.09	0.09	0.09	NA	NA	NA	-0.09	-0.09	-0.09	2	1	2	2	2	3	13.2	20.5	0	0	0	3517.85	5.68	53.1553	8.15427	10	2016-06-07	49	Warm
A0652	644	93	7	GZ	212	2	1	1	0.09	0.09	0.09	3.09	2.4	2.4	1.01	0.61	0.61	2	1	2	2	2	3	3.1	23	7.7	20	25	832.24	6.39	53.1553	8.15427	10	2016-06-07	49	Warm
A0653	645	94	7	GZ	212	4	2	2	0.09	0.09	0.09	3.78	3.09	3.09	1.52	1.01	1.01	2	1	2	2	2	3	11.9	25.6	15.4	40	50	3192.9	7.1	53.1553	8.15427	10	2016-06-07	49	Warm
A0654	646	95	7	GZ	212	0	0	0	0.09	0.09	0.09	NA	NA	NA	-0.09	-0.09	-0.09	2	1	2	2	2	3	31.8	12.3	0	0	0	8474.45	3.41	53.1553	8.15427	10	2016-06-07	49	Warm
A0655	647	96	7	GZ	212	5	3	3	0.09	0.09	0.09	4.01	3.5	3.5	1.7	1.3	1.3	2	1	2	2	2	3	25.8	13.8	19.2	60	75	6888.31	3.83	53.1553	8.15427	10	2016-06-07	49	Warm
A0656	648	97	7	GZ	212	6	3	3	0.09	0.09	0.09	4.19	3.5	3.5	1.86	1.3	1.3	2	1	2	2	2	3	0.9	26.1	23.1	60	75	239.87	7.24	53.1553	8.15427	10	2016-06-07	49	Warm
A0657	657	106	7	GZ	222	11	4	3	0.09	0.09	0.09	4.8	3.78	3.5	2.4	1.52	1.3	2	2	2	2	2	3	25.5	21	42.3	80	75	6810.93	5.83	53.1553	8.15427	10	2016-06-07	49	Warm
A0658	658	107	7	GZ	222	12	4	4	0.09	0.09	0.09	4.88	3.78	3.78	2.48	1.52	1.52	2	2	2	2	2	3	100	100	46.2	80	100	26667.4	27.76	53.1553	8.15427	10	2016-06-07	49	Warm
A0659	659	108	7	GZ	222	1	1	1	0.09	0.09	0.09	2.4	2.4	2.4	0.61	0.61	0.61	2	2	2	2	2	3	3.1	7.9	3.8	20	25	824.69	2.21	53.1553	8.15427	10	2016-06-07	49	Warm
A0660	660	109	7	GZ	222	26	5	4	0.09	0.09	0.09	5.66	4.01	3.78	3.21	1.7	1.52	2	2	2	2	2	3	6.6	9.1	100	100	100	1759.31	2.53	53.1553	8.15427	10	2016-06-07	49	Warm
A0661	661	110	7	GZ	222	14	4	3	0.09	0.09	0.09	5.04	3.78	3.5	2.62	1.52	1.3	2	2	2	2	2	3	40.6	16.5	53.8	80	75	10841	4.59	53.1553	8.15427	10	2016-06-07	49	Warm
A0662	662	111	7	GZ	222	4	2	2	0.09	0.09	0.09	3.78	3.09	3.09	1.52	1.01	1.01	2	2	2	2	2	3	3.9	14.2	15.4	40	50	1037	3.95	53.1553	8.15427	10	2016-06-07	49	Warm
A0663	663	112	7	GZ	222	5	3	3	0.09	0.09	0.09	4.01	3.5	3.5	1.7	1.3	1.3	2	2	2	2	2	3	13.2	16	19.2	60	75	3517.85	4.43	53.1553	8.15427	10	2016-06-07	49	Warm
A0664	664	113	7	GZ	222	1	1	1	0.09	0.09	0.09	2.4	2.4	2.4	0.61	0.61	0.61	2	2	2	2	2	3	3.1	19.3	3.8	20	25	832.24	5.35	53.1553	8.15427	10	2016-06-07	49	Warm
A0665	665	114	7	GZ	222	4	3	2	0.09	0.09	0.09	3.78	3.5	3.09	1.52	1.3	1.01	2	2	2	2	2	3	11.9	2	15.4	60	50	3192.9	0.54	53.1553	8.15427	10	2016-06-07	49	Warm
A0666	666	115	7	GZ	222	1	1	1	0.09	0.09	0.09	2.4	2.4	2.4	0.61	0.61	0.61	2	2	2	2	2	3	31.8	12.5	3.8	20	25	8474.45	3.47	53.1553	8.15427	10	2016-06-07	49	Warm
A0667	667	116	7	GZ	222	8	1	1	0.09	0.09	0.09	4.48	2.4	2.4	2.11	0.61	0.61	2	2	2	2	2	3	25.8	20.4	30.8	20	25	6888.31	5.67	53.1553	8.15427	10	2016-06-07	49	Warm
A0668	668	117	7	GZ	222	16	4	3	0.09	0.09	0.09	5.17	3.78	3.5	2.75	1.52	1.3	2	2	2	2	2	3	0.9	14.2	61.5	80	75	239.87	3.95	53.1553	8.15427	10	2016-06-07	49	Warm
A0673	676	8	20	IM	112	158	12	4	156.5	10.25	4.75	0.01	0.16	-0.17	0.01	0.14	-0.14	1	1	2	1	NA	2	36.3	20.3	4.8	25	0	3.4	0.68	-42.4203	173.705	-0.2	12/28/15	14	Warm
A0674	677	9	20	IM	112	173	13	4	156.5	10.25	4.75	0.1	0.24	-0.17	0.1	0.22	-0.14	1	1	2	1	NA	2	15.9	20.9	5.4	31.3	0	2.13	0.7	-42.4203	173.705	-0.2	12/28/15	14	Warm
A0675	678	10	20	IM	112	395	13	5	156.5	10.25	4.75	0.93	0.24	0.05	0.92	0.22	0.04	1	1	2	1	NA	2	44.8	21.2	14.7	31.3	25	3.93	0.71	-42.4203	173.705	-0.2	12/28/15	14	Warm
A0676	679	11	20	IM	112	227	13	5	156.5	10.25	4.75	0.37	0.24	0.05	0.37	0.22	0.04	1	1	2	1	NA	2	50.1	20	7.7	31.3	25	4.26	0.67	-42.4203	173.705	-0.2	12/28/15	14	Warm
A0677	683	15	20	IM	122	222	15	5	156.5	10.25	4.75	0.35	0.38	0.05	0.35	0.35	0.04	1	2	2	1	NA	2	24.4	18.2	7.5	43.8	25	2.66	0.61	-42.4203	173.705	-0.2	12/28/15	14	Warm
A0678	684	16	20	IM	122	226	15	6	156.5	10.25	4.75	0.37	0.38	0.23	0.37	0.35	0.2	1	2	2	1	NA	2	30.3	17.6	7.6	43.8	50	3.03	0.59	-42.4203	173.705	-0.2	12/28/15	14	Warm
A0679	685	17	20	IM	122	100	11	6	156.5	10.25	4.75	-0.45	0.07	0.23	-0.44	0.06	0.2	1	2	2	1	NA	2	26	7.2	2.4	18.8	50	2.76	0.24	-42.4203	173.705	-0.2	12/28/15	14	Warm
A0680	686	18	20	IM	122	153	10	6	156.5	10.25	4.75	-0.02	-0.02	0.23	-0.02	-0.02	0.2	1	2	2	1	NA	2	49.6	4.2	4.6	12.5	50	4.23	0.14	-42.4203	173.705	-0.2	12/28/15	14	Warm
A0681	690	22	20	IM	212	777	20	5	156.5	10.25	4.75	1.6	0.67	0.05	1.6	0.62	0.04	2	1	2	1	NA	2	61.8	69.9	30.6	75	25	4.99	2.34	-42.4203	173.705	-0.2	12/28/15	14	Warm
A0682	691	23	20	IM	212	513	24	8	156.5	10.25	4.75	1.19	0.85	0.52	1.18	0.8	0.45	2	1	2	1	NA	2	34	41.5	19.6	100	100	3.26	1.39	-42.4203	173.705	-0.2	12/28/15	14	Warm
A0683	692	24	20	IM	212	720	19	5	156.5	10.25	4.75	1.53	0.62	0.05	1.52	0.58	0.04	2	1	2	1	NA	2	43.5	79.1	28.2	68.8	25	3.85	2.65	-42.4203	173.705	-0.2	12/28/15	14	Warm
A0684	693	25	20	IM	212	444	14	5	156.5	10.25	4.75	1.04	0.31	0.05	1.04	0.29	0.04	2	1	2	1	NA	2	23	43.9	16.7	37.5	25	2.57	1.47	-42.4203	173.705	-0.2	12/28/15	14	Warm
A0685	696	28	20	IM	222	609	19	6	156.5	10.25	4.75	1.36	0.62	0.23	1.35	0.58	0.2	2	2	2	1	NA	2	29.9	39.7	23.6	68.8	50	3	1.33	-42.4203	173.705	-0.2	12/28/15	14	Warm
A0686	697	29	20	IM	222	814	14	6	156.5	10.25	4.75	1.65	0.31	0.23	1.64	0.29	0.2	2	2	2	1	NA	2	45.1	22.1	32.2	37.5	50	3.95	0.74	-42.4203	173.705	-0.2	12/28/15	14	Warm
A0687	698	30	20	IM	222	485	15	7	156.5	10.25	4.75	1.13	0.38	0.39	1.13	0.35	0.33	2	2	2	1	NA	2	32.1	33.1	18.4	43.8	75	3.14	1.11	-42.4203	173.705	-0.2	12/28/15	14	Warm
A0691	680	12	20	IM	112	460	17	6	186.67	11	6	0.9	0.44	0	0.9	0.41	0	1	1	2	2	NA	2	43.5	30.7	17.4	56.3	50	3.85	1.03	-42.434	173.693	-0.2	12/28/15	14	Warm
A0692	681	13	20	IM	112	1108	20	6	186.67	11	6	1.78	0.6	0	1.78	0.56	0	1	1	2	2	NA	2	40	36.7	44.4	75	50	3.63	1.23	-42.434	173.693	-0.2	12/28/15	14	Warm
A0693	682	14	20	IM	112	629	20	7	186.67	11	6	1.21	0.6	0.15	1.21	0.56	0.13	1	1	2	2	NA	2	68.4	23	24.4	75	75	5.4	0.77	-42.434	173.693	-0.2	12/28/15	14	Warm
A0694	687	19	20	IM	122	774	15	6	186.67	11	6	1.42	0.31	0	1.42	0.29	0	1	2	2	2	NA	2	34.2	19.7	30.5	43.8	50	3.27	0.66	-42.434	173.693	-0.2	12/28/15	14	Warm
A0695	688	20	20	IM	122	646	15	5	186.67	11	6	1.24	0.31	-0.18	1.24	0.29	-0.15	1	2	2	2	NA	2	52.2	7.8	25.2	43.8	25	4.39	0.26	-42.434	173.693	-0.2	12/28/15	14	Warm
A0696	689	21	20	IM	122	678	19	6	186.67	11	6	1.29	0.55	0	1.29	0.51	0	1	2	2	2	NA	2	43	21.8	26.5	68.8	50	3.82	0.73	-42.434	173.693	-0.2	12/28/15	14	Warm
A0697	694	26	20	IM	212	1395	19	6	186.67	11	6	2.01	0.55	0	2.01	0.51	0	2	1	2	2	NA	2	28.3	69.6	56.4	68.8	50	2.9	2.33	-42.434	173.693	-0.2	12/28/15	14	Warm
A0698	695	27	20	IM	212	2440	22	7	186.67	11	6	2.57	0.69	0.15	2.57	0.65	0.13	2	1	2	2	NA	2	22.6	100	100	87.5	75	2.55	3.35	-42.434	173.693	-0.2	12/28/15	14	Warm
A0699	699	31	20	IM	222	1269	20	6	186.67	11	6	1.92	0.6	0	1.91	0.56	0	2	2	2	2	NA	2	100	23.3	51.1	75	50	7.37	0.78	-42.434	173.693	-0.2	12/28/15	14	Warm
A0700	700	32	20	IM	222	629	18	6	186.67	11	6	1.21	0.49	0	1.21	0.46	0	2	2	2	2	NA	2	58.3	25.4	24.4	62.5	50	4.77	0.85	-42.434	173.693	-0.2	12/28/15	14	Warm
A0701	701	33	20	IM	222	365	15	7	186.67	11	6	0.67	0.31	0.15	0.67	0.29	0.13	2	2	2	2	NA	2	0	24.5	13.4	43.8	75	1.14	0.82	-42.434	173.693	-0.2	12/28/15	14	Warm
A0706	714	13	17	LMDu	111	96	9	7	396	13.25	6.75	-1.42	-0.39	0.04	-1.41	-0.35	0.03	1	1	1	1	1	1	100	22	5.3	31.3	80	17.59	8.61	-43.6183	172.763	-0.2	06/26/18	14	Cold
A0707	715	14	17	LMDu	111	127	11	6	396	13.25	6.75	-1.14	-0.19	-0.12	-1.13	-0.17	-0.1	1	1	1	1	1	1	51.9	17	11.8	43.8	60	15.32	6.68	-43.6183	172.763	-0.2	06/26/18	14	Cold
A0708	716	15	17	LMDu	111	320	13	7	396	13.25	6.75	-0.21	-0.02	0.04	-0.21	-0.02	0.03	1	1	1	1	1	1	16.9	15.3	52.3	56.3	80	13.67	5.99	-43.6183	172.763	-0.2	06/26/18	14	Cold
A0709	717	16	17	LMDu	111	250	16	8	396	13.25	6.75	-0.46	0.19	0.17	-0.46	0.18	0.15	1	1	1	1	1	1	26.1	17.5	37.6	75	100	14.1	6.87	-43.6183	172.763	-0.2	06/26/18	14	Cold
A0710	720	19	17	LMDu	121	88	9	4	396	13.25	6.75	-1.5	-0.39	-0.52	-1.5	-0.35	-0.44	1	2	1	1	1	1	44.7	4.3	3.6	31.3	20	14.98	1.7	-43.6183	172.763	-0.2	06/26/18	14	Cold
A0711	721	20	17	LMDu	121	241	17	8	396	13.25	6.75	-0.5	0.25	0.17	-0.49	0.23	0.15	1	2	1	1	1	1	30.3	7.9	35.7	81.3	100	14.3	3.09	-43.6183	172.763	-0.2	06/26/18	14	Cold
A0712	726	25	17	LMDu	211	71	4	3	396	13.25	6.75	-1.72	-1.2	-0.81	-1.71	-1.05	-0.66	2	1	1	1	1	1	41.9	99	0	0	0	14.85	38.81	-43.6183	172.763	-0.2	06/26/18	14	Cold
A0713	727	26	17	LMDu	211	137	12	7	396	13.25	6.75	-1.06	-0.1	0.04	-1.06	-0.09	0.03	2	1	1	1	1	1	61	92.1	13.9	50	80	15.75	36.12	-43.6183	172.763	-0.2	06/26/18	14	Cold
A0714	728	27	17	LMDu	211	268	16	7	396	13.25	6.75	-0.39	0.19	0.04	-0.39	0.18	0.03	2	1	1	1	1	1	17.2	89.5	41.4	75	80	13.68	35.12	-43.6183	172.763	-0.2	06/26/18	14	Cold
A0715	729	28	17	LMDu	211	261	19	8	396	13.25	6.75	-0.42	0.36	0.17	-0.42	0.34	0.15	2	1	1	1	1	1	16.5	87.1	39.9	93.8	100	13.65	34.16	-43.6183	172.763	-0.2	06/26/18	14	Cold
A0716	732	31	17	LMDu	221	148	13	7	396	13.25	6.75	-0.98	-0.02	0.04	-0.98	-0.02	0.03	2	2	1	1	1	1	0	76	16.2	56.3	80	12.87	29.8	-43.6183	172.763	-0.2	06/26/18	14	Cold
A0717	733	32	17	LMDu	221	204	16	7	396	13.25	6.75	-0.66	0.19	0.04	-0.66	0.18	0.03	2	2	1	1	1	1	76.1	47.6	27.9	75	80	16.46	18.67	-43.6183	172.763	-0.2	06/26/18	14	Cold
A0726	718	17	17	LMDu	111	437	13	6	215.25	10.5	5.63	0.71	0.21	0.06	0.71	0.2	0.06	1	1	1	2	1	1	63.6	16.2	76.9	56.3	60	15.87	6.35	-43.618	172.764	-0.2	06/26/18	14	Cold
A0727	719	18	17	LMDu	111	380	17	8	215.25	10.5	5.63	0.57	0.48	0.35	0.57	0.45	0.31	1	1	1	2	1	1	18.9	17.5	64.9	81.3	100	13.76	6.87	-43.618	172.764	-0.2	06/26/18	14	Cold
A0728	722	21	17	LMDu	121	117	13	5	215.25	10.5	5.63	-0.61	0.21	-0.12	-0.61	0.2	-0.1	1	2	1	2	1	1	69.3	19.6	9.7	56.3	40	16.14	7.67	-43.618	172.764	-0.2	06/26/18	14	Cold
A0729	723	22	17	LMDu	121	237	8	5	215.25	10.5	5.63	0.1	-0.27	-0.12	0.1	-0.25	-0.1	1	2	1	2	1	1	60.8	7.2	34.9	25	40	15.74	2.82	-43.618	172.764	-0.2	06/26/18	14	Cold
A0730	724	23	17	LMDu	121	367	12	6	215.25	10.5	5.63	0.53	0.13	0.06	0.53	0.12	0.06	1	2	1	2	1	1	39.4	5	62.2	50	60	14.73	1.94	-43.618	172.764	-0.2	06/26/18	14	Cold
A0731	725	24	17	LMDu	121	411	16	7	215.25	10.5	5.63	0.65	0.42	0.22	0.64	0.39	0.19	1	2	1	2	1	1	32.8	11.6	71.4	75	80	14.42	4.53	-43.618	172.764	-0.2	06/26/18	14	Cold
A0732	730	29	17	LMDu	211	464	12	5	215.25	10.5	5.63	0.77	0.13	-0.12	0.77	0.12	-0.1	2	1	1	2	1	1	73.1	100	82.6	50	40	16.32	39.22	-43.618	172.764	-0.2	06/26/18	14	Cold
A0733	731	30	17	LMDu	211	340	13	7	215.25	10.5	5.63	0.46	0.21	0.22	0.46	0.2	0.19	2	1	1	2	1	1	38.8	91.9	56.5	56.3	80	14.7	36.03	-43.618	172.764	-0.2	06/26/18	14	Cold
A0734	734	33	17	LMDu	221	322	13	6	215.25	10.5	5.63	0.4	0.21	0.06	0.4	0.2	0.06	2	2	1	2	1	1	47.5	31.7	52.7	56.3	60	15.11	12.43	-43.618	172.764	-0.2	06/26/18	14	Cold
A0735	735	34	17	LMDu	221	227	12	7	215.25	10.5	5.63	0.05	0.13	0.22	0.05	0.12	0.19	2	2	1	2	1	1	58.9	48.9	32.8	50	80	15.65	19.19	-43.618	172.764	-0.2	06/26/18	14	Cold
A0736	736	35	17	LMDu	221	242	20	8	215.25	10.5	5.63	0.12	0.64	0.35	0.12	0.6	0.31	2	2	1	2	1	1	21.8	51.3	35.9	100	100	13.9	20.13	-43.618	172.764	-0.2	06/26/18	14	Cold
A0737	737	36	17	LMDu	221	399	18	7	215.25	10.5	5.63	0.62	0.54	0.22	0.62	0.5	0.19	2	2	1	2	1	1	53.4	60.2	68.9	87.5	80	15.39	23.6	-43.618	172.764	-0.2	06/26/18	14	Cold
A0742	750	13	16	LMUn	111	94	12	5	396	13.25	6.75	-1.44	-0.1	-0.3	-1.43	-0.09	-0.26	1	1	1	1	1	1	100	22	1.4	31.3	33.3	17.3	7.36	-43.6186	172.763	-0.2	06/26/18	14	Cold
A0743	751	14	16	LMUn	111	148	13	6	396	13.25	6.75	-0.98	-0.02	-0.12	-0.98	-0.02	-0.1	1	1	1	1	1	1	26.1	18.8	7.9	37.5	50	14.58	6.29	-43.6186	172.763	-0.2	06/26/18	14	Cold
A0744	752	15	16	LMUn	111	333	17	7	396	13.25	6.75	-0.17	0.25	0.04	-0.17	0.23	0.03	1	1	1	1	1	1	62.2	17.9	30	62.5	66.7	15.91	5.99	-43.6186	172.763	-0.2	06/26/18	14	Cold
A0745	753	16	16	LMUn	111	357	16	8	396	13.25	6.75	-0.1	0.19	0.17	-0.1	0.18	0.15	1	1	1	1	1	1	1.4	18.8	32.9	56.3	83.3	13.67	6.27	-43.6186	172.763	-0.2	06/26/18	14	Cold
A0746	756	19	16	LMUn	121	146	10	5	396	13.25	6.75	-1	-0.28	-0.3	-0.99	-0.26	-0.26	1	2	1	1	1	1	67.7	4.5	7.7	18.8	33.3	16.11	1.51	-43.6186	172.763	-0.2	06/26/18	14	Cold
A0747	757	20	16	LMUn	121	304	15	8	396	13.25	6.75	-0.26	0.12	0.17	-0.26	0.12	0.15	1	2	1	1	1	1	2.4	3.4	26.6	50	83.3	13.71	1.15	-43.6186	172.763	-0.2	06/26/18	14	Cold
A0748	762	25	16	LMUn	211	82	7	4	396	13.25	6.75	-1.57	-0.64	-0.52	-1.57	-0.58	-0.44	2	1	1	1	1	1	37.5	92	0	0	16.7	15	30.75	-43.6186	172.763	-0.2	06/26/18	14	Cold
A0749	763	26	16	LMUn	211	131	12	6	396	13.25	6.75	-1.11	-0.1	-0.12	-1.1	-0.09	-0.1	2	1	1	1	1	1	37.2	92.1	5.9	31.3	50	14.99	30.8	-43.6186	172.763	-0.2	06/26/18	14	Cold
A0750	764	27	16	LMUn	211	569	18	8	396	13.25	6.75	0.36	0.31	0.17	0.36	0.29	0.15	2	1	1	1	1	1	43.5	99.6	58.3	68.8	83.3	15.22	33.29	-43.6186	172.763	-0.2	06/26/18	14	Cold
A0751	767	30	16	LMUn	221	361	15	9	396	13.25	6.75	-0.09	0.12	0.29	-0.09	0.12	0.25	2	2	1	1	1	1	48.4	18.7	33.4	50	100	15.4	6.24	-43.6186	172.763	-0.2	06/26/18	14	Cold
A0752	768	31	16	LMUn	221	836	16	9	396	13.25	6.75	0.75	0.19	0.29	0.75	0.18	0.25	2	2	1	1	1	1	50.3	17.6	90.2	56.3	100	15.47	5.87	-43.6186	172.763	-0.2	06/26/18	14	Cold
A0761	754	17	16	LMUn	111	352	14	8	215.25	10.5	5.63	0.49	0.29	0.35	0.49	0.27	0.31	1	1	1	2	1	1	76.9	18.8	32.3	43.8	83.3	16.45	6.28	-43.618	172.764	-0.2	06/26/18	14	Cold
A0762	755	18	16	LMUn	111	423	10	6	215.25	10.5	5.63	0.68	-0.05	0.06	0.67	-0.04	0.06	1	1	1	2	1	1	0	18.8	40.8	18.8	50	13.62	6.27	-43.618	172.764	-0.2	06/26/18	14	Cold
A0763	758	21	16	LMUn	121	97	13	7	215.25	10.5	5.63	-0.8	0.21	0.22	-0.79	0.2	0.19	1	2	1	2	1	1	18.8	5.5	1.8	37.5	66.7	14.31	1.83	-43.618	172.764	-0.2	06/26/18	14	Cold
A0764	759	22	16	LMUn	121	399	12	6	215.25	10.5	5.63	0.62	0.13	0.06	0.62	0.12	0.06	1	2	1	2	1	1	30.2	5.9	37.9	31.3	50	14.73	1.97	-43.618	172.764	-0.2	06/26/18	14	Cold
A0765	760	23	16	LMUn	121	351	14	7	215.25	10.5	5.63	0.49	0.29	0.22	0.49	0.27	0.19	1	2	1	2	1	1	13	5.2	32.2	43.8	66.7	14.1	1.75	-43.618	172.764	-0.2	06/26/18	14	Cold
A0766	761	24	16	LMUn	121	918	21	9	215.25	10.5	5.63	1.45	0.69	0.47	1.45	0.65	0.41	1	2	1	2	1	1	7.9	6.5	100	87.5	100	13.91	2.16	-43.618	172.764	-0.2	06/26/18	14	Cold
A0767	765	28	16	LMUn	211	256	11	5	215.25	10.5	5.63	0.17	0.05	-0.12	0.17	0.04	-0.1	2	1	1	2	1	1	88.9	100	20.8	25	33.3	16.89	33.44	-43.618	172.764	-0.2	06/26/18	14	Cold
A0768	766	29	16	LMUn	211	347	10	6	215.25	10.5	5.63	0.48	-0.05	0.06	0.48	-0.04	0.06	2	1	1	2	1	1	88	99.6	31.7	18.8	50	16.86	33.31	-43.618	172.764	-0.2	06/26/18	14	Cold
A0769	769	32	16	LMUn	221	177	16	8	215.25	10.5	5.63	-0.2	0.42	0.35	-0.19	0.39	0.31	2	2	1	2	1	1	30.4	17.1	11.4	56.3	83.3	14.74	5.72	-43.618	172.764	-0.2	06/26/18	14	Cold
A0770	770	33	16	LMUn	221	496	17	7	215.25	10.5	5.63	0.83	0.48	0.22	0.83	0.45	0.19	2	2	1	2	1	1	15.2	19.3	49.5	62.5	66.7	14.18	6.45	-43.618	172.764	-0.2	06/26/18	14	Cold
A0771	771	34	16	LMUn	221	690	23	9	215.25	10.5	5.63	1.16	0.78	0.47	1.16	0.74	0.41	2	2	1	2	1	1	1.6	14.7	72.7	100	100	13.68	4.91	-43.618	172.764	-0.2	06/26/18	14	Cold
A0772	772	35	16	LMUn	221	828	18	8	215.25	10.5	5.63	1.35	0.54	0.35	1.34	0.5	0.31	2	2	1	2	1	1	0.8	11.6	89.2	68.8	83.3	13.65	3.87	-43.618	172.764	-0.2	06/26/18	14	Cold
A0783	793	21	12	MBHo	112	47	8	6	17.7	4.2	3.7	0.98	0.64	0.48	0.94	0.55	0.4	1	1	2	1	NA	2	48.7	22.2	25.3	63.6	71.4	3.85	0.77	-33.8262	151.144	0.7	11/16/16	15	Warm
A0784	794	22	12	MBHo	112	34	5	4	17.7	4.2	3.7	0.65	0.17	0.08	0.63	0.14	0.06	1	1	2	1	NA	2	41.8	28.5	18	36.4	42.9	3.42	0.99	-33.8262	151.144	0.7	11/16/16	15	Warm
A0785	795	23	12	MBHo	112	23	9	7	17.7	4.2	3.7	0.26	0.76	0.64	0.25	0.65	0.53	1	1	2	1	NA	2	51.3	22.9	11.8	72.7	85.7	4.02	0.79	-33.8262	151.144	0.7	11/16/16	15	Warm
A0786	796	24	12	MBHo	112	37	7	6	17.7	4.2	3.7	0.74	0.51	0.48	0.71	0.43	0.4	1	1	2	1	NA	2	32.7	24	19.7	54.5	71.4	2.85	0.83	-33.8262	151.144	0.7	11/16/16	15	Warm
A0787	797	25	12	MBHo	112	40	6	5	17.7	4.2	3.7	0.82	0.36	0.3	0.79	0.3	0.24	1	1	2	1	NA	2	43.1	24.1	21.3	45.5	57.1	3.5	0.83	-33.8262	151.144	0.7	11/16/16	15	Warm
A0788	798	26	12	MBHo	112	53	7	6	17.7	4.2	3.7	1.1	0.51	0.48	1.06	0.43	0.4	1	1	2	1	NA	2	49	23.2	28.7	54.5	71.4	3.88	0.8	-33.8262	151.144	0.7	11/16/16	15	Warm
A0789	799	27	12	MBHo	112	38	4	3	17.7	4.2	3.7	0.76	-0.05	-0.21	0.74	-0.04	-0.16	1	1	2	1	NA	2	34.5	23.1	20.2	27.3	28.6	2.96	0.8	-33.8262	151.144	0.7	11/16/16	15	Warm
A0790	800	28	12	MBHo	112	28	7	5	17.7	4.2	3.7	0.46	0.51	0.3	0.44	0.43	0.24	1	1	2	1	NA	2	18.9	20.6	14.6	54.5	57.1	1.98	0.71	-33.8262	151.144	0.7	11/16/16	15	Warm
A0791	801	29	12	MBHo	112	46	6	5	17.7	4.2	3.7	0.96	0.36	0.3	0.92	0.3	0.24	1	1	2	1	NA	2	12.9	19.6	24.7	45.5	57.1	1.6	0.68	-33.8262	151.144	0.7	11/16/16	15	Warm
A0792	802	30	12	MBHo	112	26	6	5	17.7	4.2	3.7	0.38	0.36	0.3	0.37	0.3	0.24	1	1	2	1	NA	2	16.3	22.4	13.5	45.5	57.1	1.81	0.77	-33.8262	151.144	0.7	11/16/16	15	Warm
A0793	813	41	12	MBHo	122	51	4	3	17.7	4.2	3.7	1.06	-0.05	-0.21	1.02	-0.04	-0.16	1	2	2	1	NA	2	12	3.6	27.5	27.3	28.6	1.54	0.12	-33.8262	151.144	0.7	11/16/16	15	Warm
A0794	814	42	12	MBHo	122	43	8	6	17.7	4.2	3.7	0.89	0.64	0.48	0.86	0.55	0.4	1	2	2	1	NA	2	24.8	3.7	23	63.6	71.4	2.35	0.13	-33.8262	151.144	0.7	11/16/16	15	Warm
A0795	815	43	12	MBHo	122	30	6	4	17.7	4.2	3.7	0.53	0.36	0.08	0.51	0.3	0.06	1	2	2	1	NA	2	45.1	2.5	15.7	45.5	42.9	3.63	0.09	-33.8262	151.144	0.7	11/16/16	15	Warm
A0796	816	44	12	MBHo	122	40	6	5	17.7	4.2	3.7	0.82	0.36	0.3	0.79	0.3	0.24	1	2	2	1	NA	2	54.8	4	21.3	45.5	57.1	4.24	0.14	-33.8262	151.144	0.7	11/16/16	15	Warm
A0797	817	45	12	MBHo	122	65	8	7	17.7	4.2	3.7	1.3	0.64	0.64	1.26	0.55	0.53	1	2	2	1	NA	2	43.7	5.2	35.4	63.6	85.7	3.54	0.18	-33.8262	151.144	0.7	11/16/16	15	Warm
A0798	818	46	12	MBHo	122	46	6	5	17.7	4.2	3.7	0.96	0.36	0.3	0.92	0.3	0.24	1	2	2	1	NA	2	38.3	5.3	24.7	45.5	57.1	3.2	0.18	-33.8262	151.144	0.7	11/16/16	15	Warm
A0799	819	47	12	MBHo	122	47	9	6	17.7	4.2	3.7	0.98	0.76	0.48	0.94	0.65	0.4	1	2	2	1	NA	2	18	4.4	25.3	72.7	71.4	1.92	0.15	-33.8262	151.144	0.7	11/16/16	15	Warm
A0800	820	48	12	MBHo	122	72	7	6	17.7	4.2	3.7	1.4	0.51	0.48	1.36	0.43	0.4	1	2	2	1	NA	2	59.3	9.7	39.3	54.5	71.4	4.52	0.34	-33.8262	151.144	0.7	11/16/16	15	Warm
A0801	821	49	12	MBHo	122	92	7	6	17.7	4.2	3.7	1.65	0.51	0.48	1.6	0.43	0.4	1	2	2	1	NA	2	100	5.1	50.6	54.5	71.4	7.09	0.18	-33.8262	151.144	0.7	11/16/16	15	Warm
A0802	822	50	12	MBHo	122	120	8	7	17.7	4.2	3.7	1.91	0.64	0.64	1.87	0.55	0.53	1	2	2	1	NA	2	36.6	6.7	66.3	63.6	85.7	3.09	0.23	-33.8262	151.144	0.7	11/16/16	15	Warm
A0803	833	61	12	MBHo	212	44	7	5	17.7	4.2	3.7	0.91	0.51	0.3	0.88	0.43	0.24	2	1	2	1	NA	2	13.1	82.9	23.6	54.5	57.1	1.61	2.87	-33.8262	151.144	0.7	11/16/16	15	Warm
A0804	834	62	12	MBHo	212	61	9	7	17.7	4.2	3.7	1.24	0.76	0.64	1.2	0.65	0.53	2	1	2	1	NA	2	28.8	95.3	33.1	72.7	85.7	2.6	3.3	-33.8262	151.144	0.7	11/16/16	15	Warm
A0805	835	63	12	MBHo	212	97	10	8	17.7	4.2	3.7	1.7	0.87	0.77	1.66	0.75	0.65	2	1	2	1	NA	2	81.1	94.2	53.4	81.8	100	5.9	3.26	-33.8262	151.144	0.7	11/16/16	15	Warm
A0806	836	64	12	MBHo	212	180	10	8	17.7	4.2	3.7	2.32	0.87	0.77	2.27	0.75	0.65	2	1	2	1	NA	2	92.3	94	100	81.8	100	6.61	3.25	-33.8262	151.144	0.7	11/16/16	15	Warm
A0807	837	65	12	MBHo	212	95	8	6	17.7	4.2	3.7	1.68	0.64	0.48	1.64	0.55	0.4	2	1	2	1	NA	2	37.8	100	52.2	63.6	71.4	3.17	3.46	-33.8262	151.144	0.7	11/16/16	15	Warm
A0808	838	66	12	MBHo	212	67	9	6	17.7	4.2	3.7	1.33	0.76	0.48	1.29	0.65	0.4	2	1	2	1	NA	2	43.5	92.3	36.5	72.7	71.4	3.53	3.19	-33.8262	151.144	0.7	11/16/16	15	Warm
A0809	839	67	12	MBHo	212	83	9	5	17.7	4.2	3.7	1.55	0.76	0.3	1.5	0.65	0.24	2	1	2	1	NA	2	28.6	91.6	45.5	72.7	57.1	2.59	3.17	-33.8262	151.144	0.7	11/16/16	15	Warm
A0810	840	68	12	MBHo	212	79	6	5	17.7	4.2	3.7	1.5	0.36	0.3	1.45	0.3	0.24	2	1	2	1	NA	2	32.7	88.8	43.3	45.5	57.1	2.85	3.07	-33.8262	151.144	0.7	11/16/16	15	Warm
A0811	841	69	12	MBHo	212	141	10	7	17.7	4.2	3.7	2.08	0.87	0.64	2.03	0.75	0.53	2	1	2	1	NA	2	44.2	95.5	78.1	81.8	85.7	3.57	3.31	-33.8262	151.144	0.7	11/16/16	15	Warm
A0812	842	70	12	MBHo	212	72	12	7	17.7	4.2	3.7	1.4	1.05	0.64	1.36	0.92	0.53	2	1	2	1	NA	2	35	80.6	39.3	100	85.7	2.99	2.79	-33.8262	151.144	0.7	11/16/16	15	Warm
A0813	853	81	12	MBHo	222	69	10	6	17.7	4.2	3.7	1.36	0.87	0.48	1.32	0.75	0.4	2	2	2	1	NA	2	13.8	12.1	37.6	81.8	71.4	1.65	0.42	-33.8262	151.144	0.7	11/16/16	15	Warm
A0814	854	82	12	MBHo	222	69	10	6	17.7	4.2	3.7	1.36	0.87	0.48	1.32	0.75	0.4	2	2	2	1	NA	2	0	9.9	37.6	81.8	71.4	0.78	0.34	-33.8262	151.144	0.7	11/16/16	15	Warm
A0815	855	83	12	MBHo	222	33	7	5	17.7	4.2	3.7	0.62	0.51	0.3	0.6	0.43	0.24	2	2	2	1	NA	2	2.1	9.4	17.4	54.5	57.1	0.91	0.33	-33.8262	151.144	0.7	11/16/16	15	Warm
A0816	856	84	12	MBHo	222	27	9	7	17.7	4.2	3.7	0.42	0.76	0.64	0.4	0.65	0.53	2	2	2	1	NA	2	49.1	9.5	14	72.7	85.7	3.88	0.33	-33.8262	151.144	0.7	11/16/16	15	Warm
A0817	857	85	12	MBHo	222	85	7	6	17.7	4.2	3.7	1.57	0.51	0.48	1.53	0.43	0.4	2	2	2	1	NA	2	26.4	5.3	46.6	54.5	71.4	2.45	0.19	-33.8262	151.144	0.7	11/16/16	15	Warm
A0818	858	86	12	MBHo	222	33	5	4	17.7	4.2	3.7	0.62	0.17	0.08	0.6	0.14	0.06	2	2	2	1	NA	2	8.2	7.9	17.4	36.4	42.9	1.3	0.27	-33.8262	151.144	0.7	11/16/16	15	Warm
A0819	859	87	12	MBHo	222	97	7	6	17.7	4.2	3.7	1.7	0.51	0.48	1.66	0.43	0.4	2	2	2	1	NA	2	23.1	8.6	53.4	54.5	71.4	2.24	0.3	-33.8262	151.144	0.7	11/16/16	15	Warm
A0820	860	88	12	MBHo	222	53	7	5	17.7	4.2	3.7	1.1	0.51	0.3	1.06	0.43	0.24	2	2	2	1	NA	2	36	14.4	28.7	54.5	57.1	3.05	0.5	-33.8262	151.144	0.7	11/16/16	15	Warm
A0821	861	89	12	MBHo	222	69	7	6	17.7	4.2	3.7	1.36	0.51	0.48	1.32	0.43	0.4	2	2	2	1	NA	2	75.4	8.1	37.6	54.5	71.4	5.54	0.28	-33.8262	151.144	0.7	11/16/16	15	Warm
A0822	862	90	12	MBHo	222	116	10	8	17.7	4.2	3.7	1.88	0.87	0.77	1.83	0.75	0.65	2	2	2	1	NA	2	50.5	10	64	81.8	100	3.97	0.35	-33.8262	151.144	0.7	11/16/16	15	Warm
A0833	803	31	12	MBHo	112	25	6	5	7.2	3.8	3.2	1.24	0.46	0.45	1.15	0.38	0.36	1	1	2	2	NA	2	37.1	17.2	12.9	45.5	57.1	3.13	0.6	-33.8174	151.139	0.7	11/16/16	15	Warm
A0834	804	32	12	MBHo	112	15	4	3	7.2	3.8	3.2	0.73	0.05	-0.06	0.67	0.04	-0.05	1	1	2	2	NA	2	29.6	21	7.3	27.3	28.6	2.65	0.73	-33.8174	151.139	0.7	11/16/16	15	Warm
A0835	805	33	12	MBHo	112	28	6	5	7.2	3.8	3.2	1.36	0.46	0.45	1.26	0.38	0.36	1	1	2	2	NA	2	11.7	23.6	14.6	45.5	57.1	1.52	0.82	-33.8174	151.139	0.7	11/16/16	15	Warm
A0836	806	34	12	MBHo	112	16	5	4	7.2	3.8	3.2	0.8	0.27	0.22	0.73	0.22	0.17	1	1	2	2	NA	2	20.7	21.4	7.9	36.4	42.9	2.09	0.74	-33.8174	151.139	0.7	11/16/16	15	Warm
A0837	807	35	12	MBHo	112	17	6	5	7.2	3.8	3.2	0.86	0.46	0.45	0.79	0.38	0.36	1	1	2	2	NA	2	14.5	22.5	8.4	45.5	57.1	1.7	0.78	-33.8174	151.139	0.7	11/16/16	15	Warm
A0838	808	36	12	MBHo	112	30	9	6	7.2	3.8	3.2	1.43	0.86	0.63	1.33	0.73	0.51	1	1	2	2	NA	2	18.8	24.8	15.7	72.7	71.4	1.97	0.86	-33.8174	151.139	0.7	11/16/16	15	Warm
A0839	809	37	12	MBHo	112	20	9	6	7.2	3.8	3.2	1.02	0.86	0.63	0.94	0.73	0.51	1	1	2	2	NA	2	20.5	24.3	10.1	72.7	71.4	2.08	0.84	-33.8174	151.139	0.7	11/16/16	15	Warm
A0840	810	38	12	MBHo	112	29	5	4	7.2	3.8	3.2	1.39	0.27	0.22	1.3	0.22	0.17	1	1	2	2	NA	2	25.9	25.7	15.2	36.4	42.9	2.42	0.89	-33.8174	151.139	0.7	11/16/16	15	Warm
A0841	811	39	12	MBHo	112	24	4	3	7.2	3.8	3.2	1.2	0.05	-0.06	1.11	0.04	-0.05	1	1	2	2	NA	2	16	25	12.4	27.3	28.6	1.8	0.87	-33.8174	151.139	0.7	11/16/16	15	Warm
A0842	812	40	12	MBHo	112	22	8	6	7.2	3.8	3.2	1.12	0.74	0.63	1.03	0.63	0.51	1	1	2	2	NA	2	45	24.2	11.2	63.6	71.4	3.63	0.84	-33.8174	151.139	0.7	11/16/16	15	Warm
A0843	823	51	12	MBHo	122	14	8	7	7.2	3.8	3.2	0.66	0.74	0.78	0.6	0.63	0.64	1	2	2	2	NA	2	61.2	5	6.7	63.6	85.7	4.64	0.17	-33.8174	151.139	0.7	11/16/16	15	Warm
A0844	824	52	12	MBHo	122	11	6	4	7.2	3.8	3.2	0.42	0.46	0.22	0.38	0.38	0.17	1	2	2	2	NA	2	30.3	3.8	5.1	45.5	42.9	2.7	0.13	-33.8174	151.139	0.7	11/16/16	15	Warm
A0845	825	53	12	MBHo	122	32	8	7	7.2	3.8	3.2	1.49	0.74	0.78	1.39	0.63	0.64	1	2	2	2	NA	2	15.9	3.2	16.9	63.6	85.7	1.79	0.11	-33.8174	151.139	0.7	11/16/16	15	Warm
A0846	826	54	12	MBHo	122	46	6	5	7.2	3.8	3.2	1.85	0.46	0.45	1.75	0.38	0.36	1	2	2	2	NA	2	17.7	5.7	24.7	45.5	57.1	1.9	0.2	-33.8174	151.139	0.7	11/16/16	15	Warm
A0847	827	55	12	MBHo	122	56	9	7	7.2	3.8	3.2	2.05	0.86	0.78	1.94	0.73	0.64	1	2	2	2	NA	2	12.8	4.8	30.3	72.7	85.7	1.59	0.17	-33.8174	151.139	0.7	11/16/16	15	Warm
A0848	828	56	12	MBHo	122	34	9	6	7.2	3.8	3.2	1.55	0.86	0.63	1.45	0.73	0.51	1	2	2	2	NA	2	22.2	1.8	18	72.7	71.4	2.18	0.06	-33.8174	151.139	0.7	11/16/16	15	Warm
A0849	829	57	12	MBHo	122	37	7	6	7.2	3.8	3.2	1.64	0.61	0.63	1.53	0.51	0.51	1	2	2	2	NA	2	44.5	6.2	19.7	54.5	71.4	3.59	0.21	-33.8174	151.139	0.7	11/16/16	15	Warm
A0850	830	58	12	MBHo	122	26	7	4	7.2	3.8	3.2	1.28	0.61	0.22	1.19	0.51	0.17	1	2	2	2	NA	2	21.7	3.6	13.5	54.5	42.9	2.15	0.12	-33.8174	151.139	0.7	11/16/16	15	Warm
A0851	831	59	12	MBHo	122	34	7	5	7.2	3.8	3.2	1.55	0.61	0.45	1.45	0.51	0.36	1	2	2	2	NA	2	83	5.4	18	54.5	57.1	6.02	0.19	-33.8174	151.139	0.7	11/16/16	15	Warm
A0852	832	60	12	MBHo	122	29	10	7	7.2	3.8	3.2	1.39	0.97	0.78	1.3	0.83	0.64	1	2	2	2	NA	2	15.7	4.6	15.2	81.8	85.7	1.77	0.16	-33.8174	151.139	0.7	11/16/16	15	Warm
A0853	843	71	12	MBHo	212	36	5	3	7.2	3.8	3.2	1.61	0.27	-0.06	1.51	0.22	-0.05	2	1	2	2	NA	2	31.9	93.3	19.1	36.4	28.6	2.8	3.23	-33.8174	151.139	0.7	11/16/16	15	Warm
A0854	844	72	12	MBHo	212	35	6	5	7.2	3.8	3.2	1.58	0.46	0.45	1.48	0.38	0.36	2	1	2	2	NA	2	35.3	89.8	18.5	45.5	57.1	3.01	3.11	-33.8174	151.139	0.7	11/16/16	15	Warm
A0855	845	73	12	MBHo	212	66	9	7	7.2	3.8	3.2	2.22	0.86	0.78	2.1	0.73	0.64	2	1	2	2	NA	2	19.5	92.7	36	72.7	85.7	2.01	3.21	-33.8174	151.139	0.7	11/16/16	15	Warm
A0856	846	74	12	MBHo	212	54	8	7	7.2	3.8	3.2	2.01	0.74	0.78	1.9	0.63	0.64	2	1	2	2	NA	2	29.2	93.6	29.2	63.6	85.7	2.63	3.24	-33.8174	151.139	0.7	11/16/16	15	Warm
A0857	847	75	12	MBHo	212	42	10	5	7.2	3.8	3.2	1.76	0.97	0.45	1.66	0.83	0.36	2	1	2	2	NA	2	28.3	95.1	22.5	81.8	57.1	2.57	3.29	-33.8174	151.139	0.7	11/16/16	15	Warm
A0858	848	76	12	MBHo	212	36	8	7	7.2	3.8	3.2	1.61	0.74	0.78	1.51	0.63	0.64	2	1	2	2	NA	2	25.8	76.5	19.1	63.6	85.7	2.41	2.65	-33.8174	151.139	0.7	11/16/16	15	Warm
A0859	849	77	12	MBHo	212	51	8	7	7.2	3.8	3.2	1.96	0.74	0.78	1.85	0.63	0.64	2	1	2	2	NA	2	27.3	89.8	27.5	63.6	85.7	2.5	3.11	-33.8174	151.139	0.7	11/16/16	15	Warm
A0860	850	78	12	MBHo	212	50	7	5	7.2	3.8	3.2	1.94	0.61	0.45	1.83	0.51	0.36	2	1	2	2	NA	2	13.9	94.5	27	54.5	57.1	1.66	3.27	-33.8174	151.139	0.7	11/16/16	15	Warm
A0861	851	79	12	MBHo	212	41	8	7	7.2	3.8	3.2	1.74	0.74	0.78	1.63	0.63	0.64	2	1	2	2	NA	2	19.6	93.8	21.9	63.6	85.7	2.02	3.25	-33.8174	151.139	0.7	11/16/16	15	Warm
A0862	852	80	12	MBHo	212	46	9	7	7.2	3.8	3.2	1.85	0.86	0.78	1.75	0.73	0.64	2	1	2	2	NA	2	23.6	80.5	24.7	72.7	85.7	2.27	2.79	-33.8174	151.139	0.7	11/16/16	15	Warm
A0863	863	91	12	MBHo	222	41	9	8	7.2	3.8	3.2	1.74	0.86	0.92	1.63	0.73	0.76	2	2	2	2	NA	2	35.4	12.4	21.9	72.7	100	3.02	0.43	-33.8174	151.139	0.7	11/16/16	15	Warm
A0864	864	92	12	MBHo	222	78	7	5	7.2	3.8	3.2	2.38	0.61	0.45	2.27	0.51	0.36	2	2	2	2	NA	2	31.3	9.7	42.7	54.5	57.1	2.76	0.34	-33.8174	151.139	0.7	11/16/16	15	Warm
A0865	865	93	12	MBHo	222	69	8	7	7.2	3.8	3.2	2.26	0.74	0.78	2.14	0.63	0.64	2	2	2	2	NA	2	14.9	10.5	37.6	63.6	85.7	1.72	0.36	-33.8174	151.139	0.7	11/16/16	15	Warm
A0866	866	94	12	MBHo	222	105	10	7	7.2	3.8	3.2	2.68	0.97	0.78	2.56	0.83	0.64	2	2	2	2	NA	2	10.7	10.5	57.9	81.8	85.7	1.46	0.36	-33.8174	151.139	0.7	11/16/16	15	Warm
A0867	867	95	12	MBHo	222	46	9	6	7.2	3.8	3.2	1.85	0.86	0.63	1.75	0.73	0.51	2	2	2	2	NA	2	17.8	3.9	24.7	72.7	71.4	1.91	0.14	-33.8174	151.139	0.7	11/16/16	15	Warm
A0868	868	96	12	MBHo	222	55	8	7	7.2	3.8	3.2	2.03	0.74	0.78	1.92	0.63	0.64	2	2	2	2	NA	2	13.5	4.8	29.8	63.6	85.7	1.63	0.17	-33.8174	151.139	0.7	11/16/16	15	Warm
A0869	869	97	12	MBHo	222	58	12	8	7.2	3.8	3.2	2.09	1.15	0.92	1.97	1	0.76	2	2	2	2	NA	2	8.2	4.8	31.5	100	100	1.3	0.17	-33.8174	151.139	0.7	11/16/16	15	Warm
A0870	870	98	12	MBHo	222	39	11	8	7.2	3.8	3.2	1.69	1.06	0.92	1.58	0.92	0.76	2	2	2	2	NA	2	4.7	3.8	20.8	90.9	100	1.08	0.13	-33.8174	151.139	0.7	11/16/16	15	Warm
A0871	871	99	12	MBHo	222	115	10	7	7.2	3.8	3.2	2.77	0.97	0.78	2.65	0.83	0.64	2	2	2	2	NA	2	7.4	14	63.5	81.8	85.7	1.25	0.49	-33.8174	151.139	0.7	11/16/16	15	Warm
A0872	872	100	12	MBHo	222	53	10	7	7.2	3.8	3.2	2	0.97	0.78	1.88	0.83	0.64	2	2	2	2	NA	2	12.6	10.1	28.7	81.8	85.7	1.58	0.35	-33.8174	151.139	0.7	11/16/16	15	Warm
A0878	883	11	11	MBOy	112	29	5	3	20.6	6.4	3.6	0.34	-0.25	-0.18	0.33	-0.21	-0.14	1	1	2	1	2	3	51.4	12.6	4.4	25	33.3	81	43	-34.0246	151.181	0.7	2016-01-11	11	Warm
A0879	884	12	11	MBOy	112	73	8	4	20.6	6.4	3.6	1.27	0.22	0.11	1.23	0.2	0.08	1	1	2	1	2	3	51.4	15.9	11.8	43.8	50	81	54	-34.0246	151.181	0.7	2016-01-11	11	Warm
A0880	885	13	11	MBOy	112	44	9	4	20.6	6.4	3.6	0.76	0.34	0.11	0.73	0.3	0.08	1	1	2	1	2	3	51.4	12.4	6.9	50	50	81	42	-34.0246	151.181	0.7	2016-01-11	11	Warm
A0881	886	14	11	MBOy	112	170	12	6	20.6	6.4	3.6	2.11	0.63	0.51	2.07	0.56	0.42	1	1	2	1	2	3	51.4	10.9	28.3	68.8	83.3	81	37	-34.0246	151.181	0.7	2016-01-11	11	Warm
A0882	887	15	11	MBOy	112	174	16	6	20.6	6.4	3.6	2.13	0.92	0.51	2.09	0.83	0.42	1	1	2	1	2	3	51.4	12.1	28.9	93.8	83.3	81	41	-34.0246	151.181	0.7	2016-01-11	11	Warm
A0883	893	21	11	MBOy	122	135	14	7	20.6	6.4	3.6	1.88	0.78	0.66	1.84	0.71	0.55	1	2	2	1	2	3	51.4	15	22.3	81.3	100	81	51	-34.0246	151.181	0.7	2016-01-11	11	Warm
A0884	894	22	11	MBOy	122	71	9	5	20.6	6.4	3.6	1.24	0.34	0.33	1.2	0.3	0.27	1	2	2	1	2	3	51.4	17.4	11.5	50	66.7	81	59	-34.0246	151.181	0.7	2016-01-11	11	Warm
A0885	895	23	11	MBOy	122	92	8	5	20.6	6.4	3.6	1.5	0.22	0.33	1.46	0.2	0.27	1	2	2	1	2	3	51.4	16.8	15.1	43.8	66.7	81	57	-34.0246	151.181	0.7	2016-01-11	11	Warm
A0886	896	24	11	MBOy	122	95	11	6	20.6	6.4	3.6	1.53	0.54	0.51	1.49	0.48	0.42	1	2	2	1	2	3	51.4	18.5	15.6	62.5	83.3	81	63	-34.0246	151.181	0.7	2016-01-11	11	Warm
A0887	897	25	11	MBOy	122	97	16	6	20.6	6.4	3.6	1.55	0.92	0.51	1.51	0.83	0.42	1	2	2	1	2	3	9.3	28.8	15.9	93.8	83.3	36	98	-34.0246	151.181	0.7	2016-01-11	11	Warm
A0888	903	31	11	MBOy	212	36	5	3	20.6	6.4	3.6	0.56	-0.25	-0.18	0.54	-0.21	-0.14	2	1	2	1	2	3	51.4	59.7	5.6	25	33.3	81	203	-34.0246	151.181	0.7	2016-01-11	11	Warm
A0889	904	32	11	MBOy	212	58	7	4	20.6	6.4	3.6	1.04	0.09	0.11	1	0.08	0.08	2	1	2	1	2	3	51.4	51.2	9.3	37.5	50	81	174	-34.0246	151.181	0.7	2016-01-11	11	Warm
A0890	905	33	11	MBOy	212	456	15	6	20.6	6.4	3.6	3.1	0.85	0.51	3.05	0.77	0.42	2	1	2	1	2	3	51.4	72.1	76.6	87.5	83.3	81	245	-34.0246	151.181	0.7	2016-01-11	11	Warm
A0891	906	34	11	MBOy	212	301	16	6	20.6	6.4	3.6	2.68	0.92	0.51	2.64	0.83	0.42	2	1	2	1	2	3	51.4	37.6	50.4	93.8	83.3	81	128	-34.0246	151.181	0.7	2016-01-11	11	Warm
A0892	907	35	11	MBOy	212	140	12	6	20.6	6.4	3.6	1.92	0.63	0.51	1.88	0.56	0.42	2	1	2	1	2	3	51.4	78.5	23.2	68.8	83.3	81	267	-34.0246	151.181	0.7	2016-01-11	11	Warm
A0893	913	41	11	MBOy	222	197	13	6	20.6	6.4	3.6	2.26	0.71	0.51	2.22	0.64	0.42	2	2	2	1	2	3	51.4	80.6	32.8	75	83.3	81	274	-34.0246	151.181	0.7	2016-01-11	11	Warm
A0894	914	42	11	MBOy	222	263	11	6	20.6	6.4	3.6	2.55	0.54	0.51	2.5	0.48	0.42	2	2	2	1	2	3	51.4	58.5	44	62.5	83.3	81	199	-34.0246	151.181	0.7	2016-01-11	11	Warm
A0895	915	43	11	MBOy	222	225	15	7	20.6	6.4	3.6	2.39	0.85	0.66	2.35	0.77	0.55	2	2	2	1	2	3	51.4	95.6	37.6	87.5	100	81	325	-34.0246	151.181	0.7	2016-01-11	11	Warm
A0896	916	44	11	MBOy	222	165	10	4	20.6	6.4	3.6	2.08	0.45	0.11	2.04	0.4	0.08	2	2	2	1	2	3	51.4	81.5	27.4	56.3	50	81	277	-34.0246	151.181	0.7	2016-01-11	11	Warm
A0897	917	45	11	MBOy	222	594	17	6	20.6	6.4	3.6	3.36	0.98	0.51	3.32	0.89	0.42	2	2	2	1	2	3	0	92.6	100	100	83.3	26	315	-34.0246	151.181	0.7	2016-01-11	11	Warm
A0903	888	16	11	MBOy	112	28	5	4	8	3.4	2.6	1.25	0.39	0.43	1.17	0.31	0.33	1	1	2	2	2	3	51.4	19.1	4.2	25	50	81	65	-34.0217	151.13	0.7	2016-01-11	11	Warm
A0904	889	17	11	MBOy	112	36	5	4	8	3.4	2.6	1.5	0.39	0.43	1.41	0.31	0.33	1	1	2	2	2	3	51.4	12.4	5.6	25	50	81	42	-34.0217	151.13	0.7	2016-01-11	11	Warm
A0905	890	18	11	MBOy	112	34	3	3	8	3.4	2.6	1.45	-0.13	0.14	1.36	-0.1	0.11	1	1	2	2	2	3	51.4	21.8	5.2	12.5	33.3	81	74	-34.0217	151.13	0.7	2016-01-11	11	Warm
A0906	891	19	11	MBOy	112	13	6	4	8	3.4	2.6	0.49	0.57	0.43	0.44	0.46	0.33	1	1	2	2	2	3	51.4	18.2	1.7	31.3	50	81	62	-34.0217	151.13	0.7	2016-01-11	11	Warm
A0907	892	20	11	MBOy	112	41	8	6	8	3.4	2.6	1.63	0.86	0.84	1.54	0.72	0.66	1	1	2	2	2	3	51.4	20.9	6.4	43.8	83.3	81	71	-34.0217	151.13	0.7	2016-01-11	11	Warm
A0908	898	26	11	MBOy	122	102	10	6	8	3.4	2.6	2.55	1.08	0.84	2.44	0.92	0.66	1	2	2	2	2	3	51.4	23.2	16.8	56.3	83.3	81	79	-34.0217	151.13	0.7	2016-01-11	11	Warm
A0909	899	27	11	MBOy	122	27	4	3	8	3.4	2.6	1.22	0.16	0.14	1.13	0.13	0.11	1	2	2	2	2	3	51.4	13.8	4.1	18.8	33.3	81	47	-34.0217	151.13	0.7	2016-01-11	11	Warm
A0910	900	28	11	MBOy	122	66	6	4	8	3.4	2.6	2.11	0.57	0.43	2.01	0.46	0.33	1	2	2	2	2	3	51.4	10.9	10.7	31.3	50	81	37	-34.0217	151.13	0.7	2016-01-11	11	Warm
A0911	901	29	11	MBOy	122	33	8	5	8	3.4	2.6	1.42	0.86	0.65	1.33	0.72	0.51	1	2	2	2	2	3	51.4	13.2	5.1	43.8	66.7	81	45	-34.0217	151.13	0.7	2016-01-11	11	Warm
A0912	902	30	11	MBOy	122	94	6	4	8	3.4	2.6	2.46	0.57	0.43	2.36	0.46	0.33	1	2	2	2	2	3	51.4	20.6	15.4	31.3	50	81	70	-34.0217	151.13	0.7	2016-01-11	11	Warm
A0913	908	36	11	MBOy	212	186	6	5	8	3.4	2.6	3.15	0.57	0.65	3.03	0.46	0.51	2	1	2	2	2	3	51.4	55	31	31.3	66.7	81	187	-34.0217	151.13	0.7	2016-01-11	11	Warm
A0914	909	37	11	MBOy	212	147	8	4	8	3.4	2.6	2.91	0.86	0.43	2.8	0.72	0.33	2	1	2	2	2	3	51.4	57.9	24.4	43.8	50	81	197	-34.0217	151.13	0.7	2016-01-11	11	Warm
A0915	910	38	11	MBOy	212	511	11	7	8	3.4	2.6	4.16	1.17	0.99	4.04	1	0.8	2	1	2	2	2	3	51.4	75.3	86	62.5	100	81	256	-34.0217	151.13	0.7	2016-01-11	11	Warm
A0916	911	39	11	MBOy	212	347	11	6	8	3.4	2.6	3.77	1.17	0.84	3.65	1	0.66	2	1	2	2	2	3	51.4	100	58.2	62.5	83.3	81	340	-34.0217	151.13	0.7	2016-01-11	11	Warm
A0917	912	40	11	MBOy	212	117	6	4	8	3.4	2.6	2.68	0.57	0.43	2.57	0.46	0.33	2	1	2	2	2	3	100	66.8	19.3	31.3	50	133	227	-34.0217	151.13	0.7	2016-01-11	11	Warm
A0918	918	46	11	MBOy	222	218	12	7	8	3.4	2.6	3.31	1.26	0.99	3.19	1.08	0.8	2	2	2	2	2	3	51.4	65.9	36.4	68.8	100	81	224	-34.0217	151.13	0.7	2016-01-11	11	Warm
A0919	919	47	11	MBOy	222	189	11	7	8	3.4	2.6	3.16	1.17	0.99	3.05	1	0.8	2	2	2	2	2	3	51.4	94.1	31.5	62.5	100	81	320	-34.0217	151.13	0.7	2016-01-11	11	Warm
A0920	920	48	11	MBOy	222	137	10	5	8	3.4	2.6	2.84	1.08	0.65	2.73	0.92	0.51	2	2	2	2	2	3	51.4	95.9	22.7	56.3	66.7	81	326	-34.0217	151.13	0.7	2016-01-11	11	Warm
A0921	921	49	11	MBOy	222	331	9	6	8	3.4	2.6	3.72	0.97	0.84	3.61	0.82	0.66	2	2	2	2	2	3	51.4	64.1	55.5	50	83.3	81	218	-34.0217	151.13	0.7	2016-01-11	11	Warm
A0922	922	50	11	MBOy	222	129	9	6	8	3.4	2.6	2.78	0.97	0.84	2.67	0.82	0.66	2	2	2	2	2	3	79.4	83.8	21.3	50	83.3	111	285	-34.0217	151.13	0.7	2016-01-11	11	Warm
A0927	932	10	10	PG	112	370	9	3	30.25	5.25	2.5	2.5	0.54	0.18	2.47	0.47	0.13	1	1	2	1	2	3	41.1	26.7	30.9	31.3	25	48.75	7.33	-35.094	150.562	-0.8	8/29/2016	14	Cold
A0928	933	11	10	PG	112	413	7	2	30.25	5.25	2.5	2.61	0.29	-0.22	2.58	0.25	-0.15	1	1	2	1	2	3	26.6	35.5	34.6	18.8	0	47.65	9.73	-35.094	150.562	-0.8	8/29/2016	14	Cold
A0929	934	12	10	PG	112	340	11	3	30.25	5.25	2.5	2.42	0.74	0.18	2.39	0.65	0.13	1	1	2	1	2	3	25.1	26.9	28.3	43.8	25	47.53	7.37	-35.094	150.562	-0.8	8/29/2016	14	Cold
A0930	935	13	10	PG	112	285	11	4	30.25	5.25	2.5	2.24	0.74	0.47	2.21	0.65	0.36	1	1	2	1	2	3	22.8	26.6	23.6	43.8	50	47.36	7.3	-35.094	150.562	-0.8	8/29/2016	14	Cold
A0931	936	14	10	PG	112	193	10	3	30.25	5.25	2.5	1.85	0.64	0.18	1.83	0.57	0.13	1	1	2	1	2	3	20.7	27.2	15.6	37.5	25	47.2	7.45	-35.094	150.562	-0.8	8/29/2016	14	Cold
A0932	942	20	10	PG	122	293	10	2	30.25	5.25	2.5	2.27	0.64	-0.22	2.24	0.57	-0.15	1	2	2	1	2	3	7.5	11.7	24.3	37.5	0	46.2	3.2	-35.094	150.562	-0.8	8/29/2016	14	Cold
A0933	943	21	10	PG	122	171	13	5	30.25	5.25	2.5	1.73	0.91	0.69	1.71	0.81	0.54	1	2	2	1	2	3	25.2	6.1	13.7	56.3	75	47.54	1.67	-35.094	150.562	-0.8	8/29/2016	14	Cold
A0934	944	22	10	PG	122	261	13	5	30.25	5.25	2.5	2.16	0.91	0.69	2.13	0.81	0.54	1	2	2	1	2	3	44.4	10.3	21.5	56.3	75	49	2.82	-35.094	150.562	-0.8	8/29/2016	14	Cold
A0935	945	23	10	PG	122	453	11	4	30.25	5.25	2.5	2.71	0.74	0.47	2.68	0.65	0.36	1	2	2	1	2	3	85.9	6.2	38.1	43.8	50	52.15	1.69	-35.094	150.562	-0.8	8/29/2016	14	Cold
A0936	946	24	10	PG	122	190	11	4	30.25	5.25	2.5	1.84	0.74	0.47	1.81	0.65	0.36	1	2	2	1	2	3	34.1	4.4	15.4	43.8	50	48.22	1.22	-35.094	150.562	-0.8	8/29/2016	14	Cold
A0937	952	30	10	PG	212	520	15	4	30.25	5.25	2.5	2.84	1.05	0.47	2.81	0.94	0.36	2	1	2	1	2	3	0	95.9	43.9	68.8	50	45.63	26.28	-35.094	150.562	-0.8	8/29/2016	14	Cold
A0938	953	31	10	PG	212	563	9	4	30.25	5.25	2.5	2.92	0.54	0.47	2.89	0.47	0.36	2	1	2	1	2	3	43.8	88.6	47.6	31.3	50	48.95	24.27	-35.094	150.562	-0.8	8/29/2016	14	Cold
A0939	954	32	10	PG	212	462	10	3	30.25	5.25	2.5	2.73	0.64	0.18	2.7	0.57	0.13	2	1	2	1	2	3	21.4	99.2	38.9	37.5	25	47.25	27.17	-35.094	150.562	-0.8	8/29/2016	14	Cold
A0940	955	33	10	PG	212	570	11	3	30.25	5.25	2.5	2.94	0.74	0.18	2.91	0.65	0.13	2	1	2	1	2	3	64.1	90.7	48.2	43.8	25	50.49	24.84	-35.094	150.562	-0.8	8/29/2016	14	Cold
A0941	956	34	10	PG	212	317	10	4	30.25	5.25	2.5	2.35	0.64	0.47	2.32	0.57	0.36	2	1	2	1	2	3	9.9	91.5	26.3	37.5	50	46.38	25.06	-35.094	150.562	-0.8	8/29/2016	14	Cold
A0942	962	40	10	PG	222	384	10	3	30.25	5.25	2.5	2.54	0.64	0.18	2.51	0.57	0.13	2	2	2	1	2	3	74.2	17.3	32.1	37.5	25	51.26	4.75	-35.094	150.562	-0.8	8/29/2016	14	Cold
A0943	963	41	10	PG	222	866	13	4	30.25	5.25	2.5	3.35	0.91	0.47	3.32	0.81	0.36	2	2	2	1	2	3	64.8	24.2	73.7	56.3	50	50.55	6.64	-35.094	150.562	-0.8	8/29/2016	14	Cold
A0944	964	42	10	PG	222	637	14	6	30.25	5.25	2.5	3.05	0.98	0.88	3.02	0.88	0.69	2	2	2	1	2	3	17.9	43.3	54	62.5	100	46.99	11.86	-35.094	150.562	-0.8	8/29/2016	14	Cold
A0945	965	43	10	PG	222	782	12	3	30.25	5.25	2.5	3.25	0.83	0.18	3.22	0.73	0.13	2	2	2	1	2	3	29.3	31.9	66.5	50	25	47.85	8.74	-35.094	150.562	-0.8	8/29/2016	14	Cold
A0951	937	15	10	PG	112	199	10	4	35	8.6	3.2	1.74	0.15	0.22	1.71	0.14	0.17	1	1	2	2	2	3	15.2	25.5	16.1	37.5	50	46.78	6.99	-35.0955	150.579	-0.8	8/29/2016	14	Cold
A0952	938	16	10	PG	112	425	6	3	35	8.6	3.2	2.5	-0.36	-0.06	2.47	-0.32	-0.05	1	1	2	2	2	3	11.7	26.1	35.7	12.5	25	46.51	7.16	-35.0955	150.579	-0.8	8/29/2016	14	Cold
A0953	939	17	10	PG	112	346	14	4	35	8.6	3.2	2.29	0.49	0.22	2.27	0.45	0.17	1	1	2	2	2	3	9.4	27	28.8	62.5	50	46.34	7.41	-35.0955	150.579	-0.8	8/29/2016	14	Cold
A0954	940	18	10	PG	112	356	11	3	35	8.6	3.2	2.32	0.25	-0.06	2.29	0.22	-0.05	1	1	2	2	2	3	8.8	27.3	29.7	43.8	25	46.3	7.47	-35.0955	150.579	-0.8	8/29/2016	14	Cold
A0955	941	19	10	PG	112	448	14	4	35	8.6	3.2	2.55	0.49	0.22	2.52	0.45	0.17	1	1	2	2	2	3	8.3	27	37.7	62.5	50	46.26	7.41	-35.0955	150.579	-0.8	8/29/2016	14	Cold
A0956	947	25	10	PG	122	320	19	5	35	8.6	3.2	2.21	0.79	0.45	2.19	0.73	0.36	1	2	2	2	2	3	52.1	8.2	26.6	93.8	75	49.58	2.24	-35.0955	150.579	-0.8	8/29/2016	14	Cold
A0957	948	26	10	PG	122	363	12	4	35	8.6	3.2	2.34	0.33	0.22	2.31	0.3	0.17	1	2	2	2	2	3	100	9.4	30.3	50	50	53.21	2.57	-35.0955	150.579	-0.8	8/29/2016	14	Cold
A0958	949	27	10	PG	122	634	17	4	35	8.6	3.2	2.9	0.68	0.22	2.87	0.63	0.17	1	2	2	2	2	3	74.6	10.1	53.7	81.3	50	51.29	2.76	-35.0955	150.579	-0.8	8/29/2016	14	Cold
A0959	950	28	10	PG	122	379	14	4	35	8.6	3.2	2.38	0.49	0.22	2.36	0.45	0.17	1	2	2	2	2	3	68	16.4	31.7	62.5	50	50.78	4.51	-35.0955	150.579	-0.8	8/29/2016	14	Cold
A0960	951	29	10	PG	122	378	16	4	35	8.6	3.2	2.38	0.62	0.22	2.35	0.57	0.17	1	2	2	2	2	3	34.6	6	31.6	75	50	48.25	1.65	-35.0955	150.579	-0.8	8/29/2016	14	Cold
A0961	957	35	10	PG	212	656	12	4	35	8.6	3.2	2.93	0.33	0.22	2.9	0.3	0.17	2	1	2	2	2	3	47.8	94.6	55.6	50	50	49.25	25.93	-35.0955	150.579	-0.8	8/29/2016	14	Cold
A0962	958	36	10	PG	212	637	13	3	35	8.6	3.2	2.9	0.41	-0.06	2.87	0.38	-0.05	2	1	2	2	2	3	39.9	100	54	56.3	25	48.66	27.4	-35.0955	150.579	-0.8	8/29/2016	14	Cold
A0963	959	37	10	PG	212	757	14	3	35	8.6	3.2	3.07	0.49	-0.06	3.05	0.45	-0.05	2	1	2	2	2	3	73.5	93	64.3	62.5	25	51.2	25.48	-35.0955	150.579	-0.8	8/29/2016	14	Cold
A0964	960	38	10	PG	212	625	13	4	35	8.6	3.2	2.88	0.41	0.22	2.86	0.38	0.17	2	1	2	2	2	3	91.1	97.4	52.9	56.3	50	52.54	26.7	-35.0955	150.579	-0.8	8/29/2016	14	Cold
A0965	961	39	10	PG	212	527	11	4	35	8.6	3.2	2.71	0.25	0.22	2.69	0.22	0.17	2	1	2	2	2	3	26.7	94.9	44.5	43.8	50	47.65	26	-35.0955	150.579	-0.8	8/29/2016	14	Cold
A0966	966	44	10	PG	222	705	17	5	35	8.6	3.2	3	0.68	0.45	2.98	0.63	0.36	2	2	2	2	2	3	72.2	22.6	59.8	81.3	75	51.1	6.21	-35.0955	150.579	-0.8	8/29/2016	14	Cold
A0967	967	45	10	PG	222	634	18	5	35	8.6	3.2	2.9	0.74	0.45	2.87	0.68	0.36	2	2	2	2	2	3	59.1	43.3	53.7	87.5	75	50.11	11.86	-35.0955	150.579	-0.8	8/29/2016	14	Cold
A0968	968	46	10	PG	222	975	19	5	35	8.6	3.2	3.33	0.79	0.45	3.3	0.73	0.36	2	2	2	2	2	3	44.4	47.2	83.2	93.8	75	49	12.93	-35.0955	150.579	-0.8	8/29/2016	14	Cold
A0969	969	47	10	PG	222	832	20	5	35	8.6	3.2	3.17	0.84	0.45	3.14	0.78	0.36	2	2	2	2	2	3	25.5	52.8	70.8	100	75	47.57	14.47	-35.0955	150.579	-0.8	8/29/2016	14	Cold
A0970	970	48	10	PG	222	1170	14	4	35	8.6	3.2	3.51	0.49	0.22	3.48	0.45	0.17	2	2	2	2	2	3	60.5	26	100	62.5	50	50.21	7.13	-35.0955	150.579	-0.8	8/29/2016	14	Cold
A0975	979	9	19	PS	111	8	5	4	6.75	3	3	0.17	0.51	0.29	0.15	0.41	0.22	1	1	1	1	1	1	0	100	11.3	50	50	0.92	0.6	-41.2284	173.319	1.5	2017-02-03	21	Warm
A0976	980	10	19	PS	111	11	5	3	6.75	3	3	0.49	0.51	0	0.44	0.41	0	1	1	1	1	1	1	53.9	16.7	17	50	25	1.61	0.1	-41.2284	173.319	1.5	2017-02-03	21	Warm
A0977	981	11	19	PS	111	3	2	2	6.75	3	3	-0.81	-0.41	-0.41	-0.66	-0.29	-0.29	1	1	1	1	1	1	35.2	23.3	1.9	0	0	1.37	0.14	-41.2284	173.319	1.5	2017-02-03	21	Warm
A0978	986	16	19	PS	121	19	6	5	6.75	3	3	1.03	0.69	0.51	0.95	0.56	0.41	1	2	1	1	1	1	47.7	11.7	32.1	66.7	75	1.53	0.07	-41.2284	173.319	1.5	2017-02-03	21	Warm
A0979	987	17	19	PS	121	8	5	5	6.75	3	3	0.17	0.51	0.51	0.15	0.41	0.41	1	2	1	1	1	1	100	1.7	11.3	50	75	2.2	0.01	-41.2284	173.319	1.5	2017-02-03	21	Warm
A0980	988	18	19	PS	121	14	4	4	6.75	3	3	0.73	0.29	0.29	0.66	0.22	0.22	1	2	1	1	1	1	32.8	1.7	22.6	33.3	50	1.34	0.01	-41.2284	173.319	1.5	2017-02-03	21	Warm
A0981	993	23	19	PS	211	7	4	4	6.75	3	3	0.04	0.29	0.29	0.03	0.22	0.22	2	1	1	1	1	1	27.3	76.7	9.4	33.3	50	1.27	0.46	-41.2284	173.319	1.5	2017-02-03	21	Warm
A0982	994	24	19	PS	211	6	5	3	6.75	3	3	-0.12	0.51	0	-0.1	0.41	0	2	1	1	1	1	1	61.7	83.3	7.5	50	25	1.71	0.5	-41.2284	173.319	1.5	2017-02-03	21	Warm
A0983	995	25	19	PS	211	8	7	5	6.75	3	3	0.17	0.85	0.51	0.15	0.69	0.41	2	1	1	1	1	1	46.1	90	11.3	83.3	75	1.51	0.54	-41.2284	173.319	1.5	2017-02-03	21	Warm
A0984	996	26	19	PS	211	7	4	2	6.75	3	3	0.04	0.29	-0.41	0.03	0.22	-0.29	2	1	1	1	1	1	55.5	90	9.4	33.3	0	1.63	0.54	-41.2284	173.319	1.5	2017-02-03	21	Warm
A0985	1001	31	19	PS	221	18	3	3	6.75	3	3	0.98	0	0	0.9	0	0	2	2	1	1	1	1	36.7	10	30.2	16.7	25	1.39	0.06	-41.2284	173.319	1.5	2017-02-03	21	Warm
A0986	1002	32	19	PS	221	13	4	4	6.75	3	3	0.66	0.29	0.29	0.59	0.22	0.22	2	2	1	1	1	1	46.1	35	20.8	33.3	50	1.51	0.21	-41.2284	173.319	1.5	2017-02-03	21	Warm
A0987	1003	33	19	PS	221	16	3	3	6.75	3	3	0.86	0	0	0.79	0	0	2	2	1	1	1	1	32	18.3	26.4	16.7	25	1.33	0.11	-41.2284	173.319	1.5	2017-02-03	21	Warm
A0988	1004	34	19	PS	221	13	6	5	6.75	3	3	0.66	0.69	0.51	0.59	0.56	0.41	2	2	1	1	1	1	45.3	15	20.8	66.7	75	1.5	0.09	-41.2284	173.319	1.5	2017-02-03	21	Warm
A0993	982	12	19	PS	111	10	4	3	10.5	4.25	3.5	-0.05	-0.06	-0.15	-0.04	-0.05	-0.12	1	1	1	2	1	1	46.9	21.7	15.1	33.3	25	1.52	0.13	-41.2497	173.312	1.5	2017-02-03	21	Warm
A0994	983	13	19	PS	111	9	5	2	10.5	4.25	3.5	-0.15	0.16	-0.56	-0.14	0.13	-0.41	1	1	1	2	1	1	36.7	23.3	13.2	50	0	1.39	0.14	-41.2497	173.312	1.5	2017-02-03	21	Warm
A0995	984	14	19	PS	111	18	8	5	10.5	4.25	3.5	0.54	0.63	0.36	0.5	0.54	0.29	1	1	1	2	1	1	53.1	20	30.2	100	75	1.6	0.12	-41.2497	173.312	1.5	2017-02-03	21	Warm
A0996	985	15	19	PS	111	4	2	2	10.5	4.25	3.5	-0.97	-0.75	-0.56	-0.83	-0.56	-0.41	1	1	1	2	1	1	22.7	15	3.8	0	0	1.21	0.09	-41.2497	173.312	1.5	2017-02-03	21	Warm
A0997	989	19	19	PS	121	13	5	5	10.5	4.25	3.5	0.21	0.16	0.36	0.2	0.13	0.29	1	2	1	2	1	1	35.2	1.7	20.8	50	75	1.37	0.01	-41.2497	173.312	1.5	2017-02-03	21	Warm
A0998	990	20	19	PS	121	26	6	6	10.5	4.25	3.5	0.91	0.34	0.54	0.85	0.29	0.44	1	2	1	2	1	1	30.5	1.7	45.3	66.7	100	1.31	0.01	-41.2497	173.312	1.5	2017-02-03	21	Warm
A0999	991	21	19	PS	121	7	5	4	10.5	4.25	3.5	-0.41	0.16	0.13	-0.36	0.13	0.11	1	2	1	2	1	1	64.8	1.7	9.4	50	50	1.75	0.01	-41.2497	173.312	1.5	2017-02-03	21	Warm
A1000	992	22	19	PS	121	28	6	4	10.5	4.25	3.5	0.98	0.34	0.13	0.92	0.29	0.11	1	2	1	2	1	1	38.3	1.7	49.1	66.7	50	1.41	0.01	-41.2497	173.312	1.5	2017-02-03	21	Warm
A1001	997	27	19	PS	211	3	3	3	10.5	4.25	3.5	-1.25	-0.35	-0.15	-1.06	-0.27	-0.12	2	1	1	2	1	1	50	81.7	1.9	16.7	25	1.56	0.49	-41.2497	173.312	1.5	2017-02-03	21	Warm
A1002	998	28	19	PS	211	42	8	5	10.5	4.25	3.5	1.39	0.63	0.36	1.32	0.54	0.29	2	1	1	2	1	1	70.3	96.7	75.5	100	75	1.82	0.58	-41.2497	173.312	1.5	2017-02-03	21	Warm
A1003	999	29	19	PS	211	31	5	4	10.5	4.25	3.5	1.08	0.16	0.13	1.02	0.13	0.11	2	1	1	2	1	1	47.7	88.3	54.7	50	50	1.53	0.53	-41.2497	173.312	1.5	2017-02-03	21	Warm
A1004	1000	30	19	PS	211	28	6	4	10.5	4.25	3.5	0.98	0.34	0.13	0.92	0.29	0.11	2	1	1	2	1	1	48.4	86.7	49.1	66.7	50	1.54	0.52	-41.2497	173.312	1.5	2017-02-03	21	Warm
A1005	1005	35	19	PS	221	34	8	6	10.5	4.25	3.5	1.17	0.63	0.54	1.11	0.54	0.44	2	2	1	2	1	1	50.8	15	60.4	100	100	1.57	0.09	-41.2497	173.312	1.5	2017-02-03	21	Warm
A1006	1006	36	19	PS	221	15	7	6	10.5	4.25	3.5	0.36	0.5	0.54	0.33	0.42	0.44	2	2	1	2	1	1	36.7	13.3	24.5	83.3	100	1.39	0.08	-41.2497	173.312	1.5	2017-02-03	21	Warm
A1007	1007	37	19	PS	221	55	7	4	10.5	4.25	3.5	1.66	0.5	0.13	1.58	0.42	0.11	2	2	1	2	1	1	65.6	3.3	100	83.3	50	1.76	0.02	-41.2497	173.312	1.5	2017-02-03	21	Warm
A1008	1008	38	19	PS	221	22	6	5	10.5	4.25	3.5	0.74	0.34	0.36	0.69	0.29	0.29	2	2	1	2	1	1	27.3	8.3	37.7	66.7	75	1.27	0.05	-41.2497	173.312	1.5	2017-02-03	21	Warm
A1011	1013	5	18	TA	111	1050	21	8	1427.5	21	8	-0.31	0	0	-0.31	0	0	1	1	1	1	1	1	17.6	0.3	16.8	61.5	100	65.78	3.96	-43.618	172.764	0.1	2017-10-01	14	Warm
A1012	1014	6	18	TA	111	2895	26	8	1427.5	21	8	0.71	0.21	0	0.71	0.2	0	1	1	1	1	1	1	12.1	0.3	59.2	100	100	62.25	3.96	-43.618	172.764	0.1	2017-10-01	14	Warm
A1013	1018	10	18	TA	121	1807	22	7	1427.5	21	8	0.24	0.05	-0.13	0.24	0.04	-0.12	1	2	1	1	1	1	0	0.3	34.2	69.2	0	54.43	4.05	-43.618	172.764	0.1	2017-10-01	14	Warm
A1014	1019	11	18	TA	121	3053	26	8	1427.5	21	8	0.76	0.21	0	0.76	0.2	0	1	2	1	1	1	1	46.5	0.2	62.9	100	100	84.43	2.25	-43.618	172.764	0.1	2017-10-01	14	Warm
A1015	1020	12	18	TA	121	2785	23	8	1427.5	21	8	0.67	0.09	0	0.67	0.09	0	1	2	1	1	1	1	43.2	0.1	56.7	76.9	100	82.36	1.76	-43.618	172.764	0.1	2017-10-01	14	Warm
A1016	1024	16	18	TA	211	793	21	7	1427.5	21	8	-0.59	0	-0.13	-0.59	0	-0.12	2	1	1	1	1	1	59.6	0.6	10.9	61.5	0	92.94	7.31	-43.618	172.764	0.1	2017-10-01	14	Warm
A1017	1025	17	18	TA	211	2049	24	8	1427.5	21	8	0.36	0.13	0	0.36	0.13	0	2	1	1	1	1	1	17.7	0.6	39.8	84.6	100	65.84	7.31	-43.618	172.764	0.1	2017-10-01	14	Warm
A1018	1028	20	18	TA	221	1411	21	8	1427.5	21	8	-0.01	0	0	-0.01	0	0	2	2	1	1	1	1	77.2	0.2	25.1	61.5	100	104.28	1.99	-43.618	172.764	0.1	2017-10-01	14	Warm
A1019	1029	21	18	TA	221	2840	22	7	1427.5	21	8	0.69	0.05	-0.13	0.69	0.04	-0.12	2	2	1	1	1	1	63.6	0.4	58	69.2	0	95.5	4.74	-43.618	172.764	0.1	2017-10-01	14	Warm
A1020	1030	22	18	TA	221	2969	23	8	1427.5	21	8	0.73	0.09	0	0.73	0.09	0	2	2	1	1	1	1	65.1	0.4	60.9	76.9	100	96.46	4.58	-43.618	172.764	0.1	2017-10-01	14	Warm
A1023	1015	7	18	TA	111	910	22	8	721	16	7	0.23	0.32	0.13	0.23	0.3	0.12	1	1	1	2	1	1	20.6	0.3	13.6	69.2	100	67.71	3.96	-43.6179	172.765	0.1	2017-10-01	14	Warm
A1024	1016	8	18	TA	111	2393	25	7	721	16	7	1.2	0.45	0	1.2	0.42	0	1	1	1	2	1	1	66.5	0.3	47.7	92.3	0	97.36	3.96	-43.6179	172.765	0.1	2017-10-01	14	Warm
A1025	1017	9	18	TA	111	1127	21	8	721	16	7	0.45	0.27	0.13	0.45	0.26	0.12	1	1	1	2	1	1	0.7	0.3	18.6	61.5	100	54.87	3.96	-43.6179	172.765	0.1	2017-10-01	14	Warm
A1026	1021	13	18	TA	121	1171	21	8	721	16	7	0.48	0.27	0.13	0.48	0.26	0.12	1	2	1	2	1	1	14.6	100	19.6	61.5	100	63.85	1243	-43.6179	172.765	0.1	2017-10-01	14	Warm
A1027	1022	14	18	TA	121	4599	26	8	721	16	7	1.85	0.49	0.13	1.85	0.46	0.12	1	2	1	2	1	1	55.9	0.1	98.4	100	100	90.53	1.37	-43.6179	172.765	0.1	2017-10-01	14	Warm
A1028	1023	15	18	TA	121	2500	22	7	721	16	7	1.24	0.32	0	1.24	0.3	0	1	2	1	2	1	1	69.4	0.1	50.1	69.2	0	99.26	1.06	-43.6179	172.765	0.1	2017-10-01	14	Warm
A1029	1026	18	18	TA	211	474	17	7	721	16	7	-0.42	0.06	0	-0.42	0.06	0	2	1	1	2	1	1	24	0.6	3.6	30.8	0	69.92	7.31	-43.6179	172.765	0.1	2017-10-01	14	Warm
A1030	1027	19	18	TA	211	4670	23	8	721	16	7	1.87	0.36	0.13	1.87	0.34	0.12	2	1	1	2	1	1	37.9	0.6	100	76.9	100	78.9	7.31	-43.6179	172.765	0.1	2017-10-01	14	Warm
A1031	1031	23	18	TA	221	2286	24	8	721	16	7	1.15	0.41	0.13	1.15	0.39	0.12	2	2	1	2	1	1	49.2	0.2	45.2	84.6	100	86.19	2.94	-43.6179	172.765	0.1	2017-10-01	14	Warm
A1032	1032	24	18	TA	221	2730	22	8	721	16	7	1.33	0.32	0.13	1.33	0.3	0.12	2	2	1	2	1	1	55.3	0.1	55.4	69.2	100	90.11	1.52	-43.6179	172.765	0.1	2017-10-01	14	Warm
A1033	1033	25	18	TA	221	2124	25	7	721	16	7	1.08	0.45	0	1.08	0.42	0	2	2	1	2	1	1	66.6	0.2	41.5	92.3	0	97.44	2.78	-43.6179	172.765	0.1	2017-10-01	14	Warm
A1040	1046	13	13	TMT	112	0	0	0	0	0	0	NA	NA	NA	0	0	0	1	1	2	1	2	3	25.1	20	0	0	0	5.05	0.61	-43.5549	172.72	0.5	2016-02-10	14	Cold
A1041	1047	14	13	TMT	112	16	2	2	0	0	0	NA	NA	NA	2.83	1.1	1.1	1	1	2	1	2	3	5	36.6	69.6	40	100	3.25	1.12	-43.5549	172.72	0.5	2016-02-10	14	Cold
A1042	1050	17	13	TMT	122	0	0	0	0	0	0	NA	NA	NA	0	0	0	1	2	2	1	2	3	33.9	2.4	0	0	0	5.84	0.07	-43.5549	172.72	0.5	2016-02-10	14	Cold
A1043	1051	18	13	TMT	122	8	2	1	0	0	0	NA	NA	NA	2.2	1.1	0.69	1	2	2	1	2	3	34.7	6.6	34.8	40	50	5.91	0.2	-43.5549	172.72	0.5	2016-02-10	14	Cold
A1044	1052	19	13	TMT	122	3	1	1	0	0	0	NA	NA	NA	1.39	0.69	0.69	1	2	2	1	2	3	13.5	5	13	20	50	4.01	0.15	-43.5549	172.72	0.5	2016-02-10	14	Cold
A1045	1053	20	13	TMT	122	2	2	2	0	0	0	NA	NA	NA	1.1	1.1	1.1	1	2	2	1	2	3	58.4	0.8	8.7	40	100	8.03	0.02	-43.5549	172.72	0.5	2016-02-10	14	Cold
A1046	1058	25	13	TMT	212	18	4	2	0	0	0	NA	NA	NA	2.94	1.61	1.1	2	1	2	1	2	3	25.1	49.1	78.3	80	100	5.05	1.5	-43.5549	172.72	0.5	2016-02-10	14	Cold
A1047	1059	26	13	TMT	212	1	1	1	0	0	0	NA	NA	NA	0.69	0.69	0.69	2	1	2	1	2	3	35.4	88	4.3	20	50	5.97	2.69	-43.5549	172.72	0.5	2016-02-10	14	Cold
A1048	1060	27	13	TMT	212	7	3	2	0	0	0	NA	NA	NA	2.08	1.39	1.1	2	1	2	1	2	3	34.5	50.9	30.4	60	100	5.89	1.55	-43.5549	172.72	0.5	2016-02-10	14	Cold
A1049	1065	32	13	TMT	222	23	4	2	0	0	0	NA	NA	NA	3.18	1.61	1.1	2	2	2	1	2	3	59.6	100	100	80	100	8.14	3.05	-43.5549	172.72	0.5	2016-02-10	14	Cold
A1050	1066	33	13	TMT	222	14	5	2	0	0	0	NA	NA	NA	2.71	1.79	1.1	2	2	2	1	2	3	14.4	16.7	60.9	100	100	4.09	0.51	-43.5549	172.72	0.5	2016-02-10	14	Cold
A1051	1067	34	13	TMT	222	14	3	2	0	0	0	NA	NA	NA	2.71	1.39	1.1	2	2	2	1	2	3	57.9	23.2	60.9	60	100	7.99	0.71	-43.5549	172.72	0.5	2016-02-10	14	Cold
A1058	1048	15	13	TMT	112	2	2	2	0	0	0	NA	NA	NA	1.1	1.1	1.1	1	1	2	2	2	3	20	29.2	8.7	40	100	4.6	0.89	-43.5547	172.717	0.5	2016-02-10	14	Cold
A1059	1049	16	13	TMT	112	1	1	1	0	0	0	NA	NA	NA	0.69	0.69	0.69	1	1	2	2	2	3	36.1	28.6	4.3	20	50	6.04	0.87	-43.5547	172.717	0.5	2016-02-10	14	Cold
A1060	1054	21	13	TMT	122	3	3	2	0	0	0	NA	NA	NA	1.39	1.39	1.1	1	2	2	2	2	3	23.7	4.8	13	60	100	4.93	0.15	-43.5547	172.717	0.5	2016-02-10	14	Cold
A1061	1055	22	13	TMT	122	7	3	2	0	0	0	NA	NA	NA	2.08	1.39	1.1	1	2	2	2	2	3	49.3	36.9	30.4	60	100	7.22	1.13	-43.5547	172.717	0.5	2016-02-10	14	Cold
A1062	1056	23	13	TMT	122	4	3	2	0	0	0	NA	NA	NA	1.61	1.39	1.1	1	2	2	2	2	3	54	4.3	17.4	60	100	7.63	0.13	-43.5547	172.717	0.5	2016-02-10	14	Cold
A1063	1057	24	13	TMT	122	2	2	2	0	0	0	NA	NA	NA	1.1	1.1	1.1	1	2	2	2	2	3	0	6.9	8.7	40	100	2.81	0.21	-43.5547	172.717	0.5	2016-02-10	14	Cold
A1064	1061	28	13	TMT	212	5	3	2	0	0	0	NA	NA	NA	1.79	1.39	1.1	2	1	2	2	2	3	28.6	71.6	21.7	60	100	5.36	2.19	-43.5547	172.717	0.5	2016-02-10	14	Cold
A1065	1062	29	13	TMT	212	3	2	2	0	0	0	NA	NA	NA	1.39	1.1	1.1	2	1	2	2	2	3	27.6	68.5	13	40	100	5.28	2.09	-43.5547	172.717	0.5	2016-02-10	14	Cold
A1066	1063	30	13	TMT	212	0	0	0	0	0	0	NA	NA	NA	0	0	0	2	1	2	2	2	3	9.9	37.4	0	0	0	3.69	1.14	-43.5547	172.717	0.5	2016-02-10	14	Cold
A1067	1064	31	13	TMT	212	0	0	0	0	0	0	NA	NA	NA	0	0	0	2	1	2	2	2	3	94.9	74.8	0	0	0	11.3	2.29	-43.5547	172.717	0.5	2016-02-10	14	Cold
A1068	1068	35	13	TMT	222	15	4	2	0	0	0	NA	NA	NA	2.77	1.61	1.1	2	2	2	2	2	3	19.5	82.5	65.2	80	100	4.55	2.52	-43.5547	172.717	0.5	2016-02-10	14	Cold
A1069	1069	36	13	TMT	222	11	4	2	0	0	0	NA	NA	NA	2.48	1.61	1.1	2	2	2	2	2	3	54.2	31.8	47.8	80	100	7.65	0.97	-43.5547	172.717	0.5	2016-02-10	14	Cold
A1074	1078	9	9	TW	111	159	9	3	497	6.5	2.5	-1.14	0.33	0.18	-1.14	0.29	0.13	1	1	1	1	1	1	13.3	34.2	8.1	45.5	50	13.5	5.4	-31.6892	115.699	-2.5	11/29/16	14	Warm
A1075	1079	10	9	TW	111	230	7	2	497	6.5	2.5	-0.77	0.07	-0.22	-0.77	0.06	-0.15	1	1	1	1	1	1	29.4	35.9	18.5	27.3	25	14.26	5.68	-31.6892	115.699	-2.5	11/29/16	14	Warm
A1076	1080	11	9	TW	111	386	8	3	497	6.5	2.5	-0.25	0.21	0.18	-0.25	0.18	0.13	1	1	1	1	1	1	51.1	33.1	41.5	36.4	50	15.28	5.23	-31.6892	115.699	-2.5	11/29/16	14	Warm
A1077	1081	12	9	TW	111	245	5	3	497	6.5	2.5	-0.71	-0.26	0.18	-0.71	-0.22	0.13	1	1	1	1	1	1	86.2	29	20.7	9.1	50	16.94	4.59	-31.6892	115.699	-2.5	11/29/16	14	Warm
A1078	1085	16	9	TW	121	295	4	1	497	6.5	2.5	-0.52	-0.49	-0.92	-0.52	-0.41	-0.56	1	2	1	1	1	1	100	0.2	28.1	0	0	17.59	0.03	-31.6892	115.699	-2.5	11/29/16	14	Warm
A1079	1086	17	9	TW	121	184	7	2	497	6.5	2.5	-0.99	0.07	-0.22	-0.99	0.06	-0.15	1	2	1	1	1	1	0	0.3	11.8	27.3	25	12.87	0.04	-31.6892	115.699	-2.5	11/29/16	14	Warm
A1080	1087	18	9	TW	121	220	6	2	497	6.5	2.5	-0.81	-0.08	-0.22	-0.81	-0.07	-0.15	1	2	1	1	1	1	12.3	0.1	17.1	18.2	25	13.45	0.02	-31.6892	115.699	-2.5	11/29/16	14	Warm
A1081	1091	22	9	TW	211	494	9	3	497	6.5	2.5	-0.01	0.33	0.18	-0.01	0.29	0.13	2	1	1	1	1	1	87.7	99.2	57.4	45.5	50	17.01	15.68	-31.6892	115.699	-2.5	11/29/16	14	Warm
A1082	1092	23	9	TW	211	104	5	1	497	6.5	2.5	-1.56	-0.26	-0.92	-1.56	-0.22	-0.56	2	1	1	1	1	1	88.6	89.4	0	9.1	0	17.05	14.14	-31.6892	115.699	-2.5	11/29/16	14	Warm
A1083	1093	24	9	TW	211	302	8	3	497	6.5	2.5	-0.5	0.21	0.18	-0.5	0.18	0.13	2	1	1	1	1	1	36.9	99.3	29.1	36.4	50	14.61	15.7	-31.6892	115.699	-2.5	11/29/16	14	Warm
A1084	1094	25	9	TW	211	646	6	2	497	6.5	2.5	0.26	-0.08	-0.22	0.26	-0.07	-0.15	2	1	1	1	1	1	78.6	58.9	79.7	18.2	25	16.58	9.31	-31.6892	115.699	-2.5	11/29/16	14	Warm
A1085	1098	29	9	TW	221	351	9	2	497	6.5	2.5	-0.35	0.33	-0.22	-0.35	0.29	-0.15	2	2	1	1	1	1	41.7	1.7	36.3	45.5	25	14.84	0.27	-31.6892	115.699	-2.5	11/29/16	14	Warm
A1086	1099	30	9	TW	221	458	6	1	497	6.5	2.5	-0.08	-0.08	-0.92	-0.08	-0.07	-0.56	2	2	1	1	1	1	44.7	1.3	52.1	18.2	0	14.98	0.2	-31.6892	115.699	-2.5	11/29/16	14	Warm
A1087	1100	31	9	TW	221	483	8	3	497	6.5	2.5	-0.03	0.21	0.18	-0.03	0.18	0.13	2	2	1	1	1	1	47.5	1.5	55.7	36.4	50	15.11	0.24	-31.6892	115.699	-2.5	11/29/16	14	Warm
A1088	1101	32	9	TW	221	428	7	2	497	6.5	2.5	-0.15	0.07	-0.22	-0.15	0.06	-0.15	2	2	1	1	1	1	40.9	1.1	47.6	27.3	25	14.8	0.18	-31.6892	115.699	-2.5	11/29/16	14	Warm
A1089	1102	33	9	TW	221	346	6	2	497	6.5	2.5	-0.36	-0.08	-0.22	-0.36	-0.07	-0.15	2	2	1	1	1	1	42.8	1.3	35.6	18.2	25	14.89	0.2	-31.6892	115.699	-2.5	11/29/16	14	Warm
A1090	1103	34	9	TW	221	128	6	2	497	6.5	2.5	-1.36	-0.08	-0.22	-1.35	-0.07	-0.15	2	2	1	1	1	1	36	4.2	3.5	18.2	25	14.57	0.67	-31.6892	115.699	-2.5	11/29/16	14	Warm
A1095	1082	13	9	TW	111	282	15	5	329.75	9.5	4.25	-0.16	0.46	0.16	-0.16	0.42	0.13	1	1	1	2	1	1	42.4	32.4	26.2	100	100	14.87	5.12	-31.6887	115.699	-2.5	11/29/16	14	Warm
A1096	1083	14	9	TW	111	172	13	5	329.75	9.5	4.25	-0.65	0.31	0.16	-0.65	0.29	0.13	1	1	1	2	1	1	68.6	31.1	10	81.8	100	16.11	4.91	-31.6887	115.699	-2.5	11/29/16	14	Warm
A1097	1084	15	9	TW	111	484	11	5	329.75	9.5	4.25	0.38	0.15	0.16	0.38	0.13	0.13	1	1	1	2	1	1	71.4	36.2	55.9	63.6	100	16.24	5.73	-31.6887	115.699	-2.5	11/29/16	14	Warm
A1098	1088	19	9	TW	121	208	15	5	329.75	9.5	4.25	-0.46	0.46	0.16	-0.46	0.42	0.13	1	2	1	2	1	1	20.8	0.9	15.3	100	100	13.85	0.14	-31.6887	115.699	-2.5	11/29/16	14	Warm
A1099	1089	20	9	TW	121	549	10	5	329.75	9.5	4.25	0.51	0.05	0.16	0.51	0.05	0.13	1	2	1	2	1	1	66.1	0.1	65.4	54.5	100	15.99	0.02	-31.6887	115.699	-2.5	11/29/16	14	Warm
A1100	1090	21	9	TW	121	784	11	5	329.75	9.5	4.25	0.87	0.15	0.16	0.86	0.13	0.13	1	2	1	2	1	1	91.7	0.8	100	63.6	100	17.2	0.13	-31.6887	115.699	-2.5	11/29/16	14	Warm
A1101	1095	26	9	TW	211	225	13	5	329.75	9.5	4.25	-0.38	0.31	0.16	-0.38	0.29	0.13	2	1	1	2	1	1	55.1	97.3	17.8	81.8	100	15.47	15.38	-31.6887	115.699	-2.5	11/29/16	14	Warm
A1102	1096	27	9	TW	211	149	15	4	329.75	9.5	4.25	-0.79	0.46	-0.06	-0.79	0.42	-0.05	2	1	1	2	1	1	14.8	89.8	6.6	100	75	13.57	14.2	-31.6887	115.699	-2.5	11/29/16	14	Warm
A1103	1097	28	9	TW	211	342	13	5	329.75	9.5	4.25	0.04	0.31	0.16	0.04	0.29	0.13	2	1	1	2	1	1	41.7	100	35	81.8	100	14.84	15.81	-31.6887	115.699	-2.5	11/29/16	14	Warm
A1104	1104	35	9	TW	221	247	11	5	329.75	9.5	4.25	-0.29	0.15	0.16	-0.29	0.13	0.13	2	2	1	2	1	1	72.2	1.1	21	63.6	100	16.28	0.17	-31.6887	115.699	-2.5	11/29/16	14	Warm
A1105	1105	36	9	TW	221	376	13	5	329.75	9.5	4.25	0.13	0.31	0.16	0.13	0.29	0.13	2	2	1	2	1	1	31.4	8.7	40	81.8	100	14.35	1.38	-31.6887	115.699	-2.5	11/29/16	14	Warm
A1106	1106	37	9	TW	221	214	14	5	329.75	9.5	4.25	-0.43	0.39	0.16	-0.43	0.36	0.13	2	2	1	2	1	1	29.2	1.8	16.2	90.9	100	14.25	0.28	-31.6887	115.699	-2.5	11/29/16	14	Warm
