# Supplementary material for: Heterogeneity within and among co-occurring foundation species increases biodiversity
Source: Nat Commun. 2022 Jan 31;13:581. doi: 10.1038/s41467-022-28194-y (PMC8803935; doi:10.1038/s41467-022-28194-y)
Supplement: Supplementary file 6 — Source data [file 41467_2022_28194_MOESM6_ESM.zip › Source data file 2 Heterogeneity increase diversity Dissimilarity values.xlsx]

## Sheet: Sheet1
ID_total	ID_per_exp	Bray-Curtis Dissimilarity Class	Bray-Curtis Dissimilarity OTU	Exp_name	Amount	Function	Delta_mor2_all	Site	Delta_mor3	Delta_mor2_few	Lat	Long	Elevation	Date_Start	Duration	Season
1	1	15.5269	19.776	AA	1	1	2	1	3	3	9.21858	-82.2143	0.2	10/23/15	90	Warm
2	2	26.7812	24.7276	AA	1	1	2	2	3	3	9.21858	-82.2143	0.2	10/23/15	90	Warm
3	3	30.4436	31.3522	AA	1	2	2	1	3	3	9.21858	-82.2143	0.2	10/23/15	90	Warm
4	4	24.9372	21.1081	AA	1	2	2	2	3	3	9.21858	-82.2143	0.2	10/23/15	90	Warm
5	5	57.3855	54.0325	AA	2	1	2	1	3	3	9.21858	-82.2143	0.2	10/23/15	90	Warm
6	6	58.9895	53.0681	AA	2	1	2	2	3	3	9.21858	-82.2143	0.2	10/23/15	90	Warm
7	7	60.2272	57.1584	AA	2	2	2	1	3	3	9.21858	-82.2143	0.2	10/23/15	90	Warm
8	8	62.5546	57.366	AA	2	2	2	2	3	3	9.21858	-82.2143	0.2	10/23/15	90	Warm
9	1	39.5522	39.2174	AR1	1	1	2	1	3	3	33.9359	-77.9438	0.5	10/15/18	8	Cold
10	2	22.1114	23.5764	AR1	1	1	2	2	3	3	33.9359	-77.9438	0.5	10/15/18	8	Cold
11	3	53.8328	52.9182	AR1	1	2	2	1	3	3	33.9359	-77.9438	0.5	10/15/18	8	Cold
12	4	34.3076	35.2974	AR1	1	2	2	2	3	3	33.9359	-77.9438	0.5	10/15/18	8	Cold
13	5	64.4623	62.5231	AR1	2	1	2	1	3	3	33.9359	-77.9438	0.5	10/15/18	8	Cold
14	6	31.082	31.4143	AR1	2	1	2	2	3	3	33.9359	-77.9438	0.5	10/15/18	8	Cold
15	7	70.2161	69.432	AR1	2	2	2	1	3	3	33.9359	-77.9438	0.5	10/15/18	8	Cold
16	8	58.2957	59.3217	AR1	2	2	2	2	3	3	33.9359	-77.9438	0.5	10/15/18	8	Cold
17	1	35.2408	35.0134	AR2	1	1	2	1	3	3	33.9359	-77.9437	0.5	04/18/19	11	Warm
18	2	38.0586	37.8594	AR2	1	1	2	2	3	3	33.9359	-77.9437	0.5	04/18/19	11	Warm
19	3	55.6084	56.03	AR2	1	2	2	1	3	3	33.9359	-77.9437	0.5	04/18/19	11	Warm
20	4	60.2586	59.9261	AR2	1	2	2	2	3	3	33.9359	-77.9437	0.5	04/18/19	11	Warm
21	5	40.7737	40.1641	AR2	2	1	2	1	3	3	33.9359	-77.9437	0.5	04/18/19	11	Warm
22	6	56.0789	55.391	AR2	2	1	2	2	3	3	33.9359	-77.9437	0.5	04/18/19	11	Warm
23	7	60.218	59.8747	AR2	2	2	2	1	3	3	33.9359	-77.9437	0.5	04/18/19	11	Warm
24	8	66.5304	65.602	AR2	2	2	2	2	3	3	33.9359	-77.9437	0.5	04/18/19	11	Warm
25	1	13.9699	27.853	ASCy1	1	1	1	1	1	1	-42.4202	173.71	-0.2	12/28/15	14	Warm
26	2	25.8502	26.0162	ASCy1	1	1	1	2	1	1	-42.4202	173.71	-0.2	12/28/15	14	Warm
27	3	26.7874	31.014	ASCy1	1	2	1	1	1	1	-42.4202	173.71	-0.2	12/28/15	14	Warm
28	4	15.7666	17.4898	ASCy1	1	2	1	2	1	1	-42.4202	173.71	-0.2	12/28/15	14	Warm
29	5	26.7192	26.9067	ASCy1	2	1	1	1	1	1	-42.4202	173.71	-0.2	12/28/15	14	Warm
30	6	41.5633	39.9035	ASCy1	2	1	1	2	1	1	-42.4202	173.71	-0.2	12/28/15	14	Warm
31	7	46.2202	45.3195	ASCy1	2	2	1	1	1	1	-42.4202	173.71	-0.2	12/28/15	14	Warm
32	8	17.635	22.3843	ASCy1	2	2	1	2	1	1	-42.4202	173.71	-0.2	12/28/15	14	Warm
33	1	21.7884	22.1196	ASCy2	1	1	1	1	1	1	-42.431	173.72	-0.2	2015-01-10	14	Cold
34	2	24.0247	28.6718	ASCy2	1	1	1	2	1	1	-42.431	173.72	-0.2	2015-01-10	14	Cold
35	3	14.3631	18.3508	ASCy2	1	2	1	1	1	1	-42.431	173.72	-0.2	2015-01-10	14	Cold
36	4	19.4973	20.8928	ASCy2	1	2	1	2	1	1	-42.431	173.72	-0.2	2015-01-10	14	Cold
37	5	33.2374	32.2312	ASCy2	2	1	1	1	1	1	-42.431	173.72	-0.2	2015-01-10	14	Cold
38	6	29.4822	28.8558	ASCy2	2	1	1	2	1	1	-42.431	173.72	-0.2	2015-01-10	14	Cold
39	7	50.0396	49.7465	ASCy2	2	2	1	1	1	1	-42.431	173.72	-0.2	2015-01-10	14	Cold
40	8	32.4926	31.1159	ASCy2	2	2	1	2	1	1	-42.431	173.72	-0.2	2015-01-10	14	Cold
41	1	22.0728	18.8733	ASSG1	1	1	1	1	1	1	-43.5491	172.745	0.2	07/21/16	14	Cold
42	2	14.3984	15.327	ASSG1	1	1	1	2	1	1	-43.5491	172.745	0.2	07/21/16	14	Cold
43	3	28.443	36.7346	ASSG1	1	2	1	1	1	1	-43.5491	172.745	0.2	07/21/16	14	Cold
44	4	39.4108	40.5602	ASSG1	1	2	1	2	1	1	-43.5491	172.745	0.2	07/21/16	14	Cold
45	5	8.78528	21.3027	ASSG1	2	1	1	1	1	1	-43.5491	172.745	0.2	07/21/16	14	Cold
46	6	14.5852	18.4025	ASSG1	2	1	1	2	1	1	-43.5491	172.745	0.2	07/21/16	14	Cold
47	7	31.8873	41.1319	ASSG1	2	2	1	1	1	1	-43.5491	172.745	0.2	07/21/16	14	Cold
48	8	60.3031	61.5632	ASSG1	2	2	1	2	1	1	-43.5491	172.745	0.2	07/21/16	14	Cold
49	1	23.7679	27.8566	ASSG2	1	1	1	1	1	1	-43.5523	172.747	0.2	2016-10-11	14	Warm
50	2	19.044	21.4921	ASSG2	1	1	1	2	1	1	-43.5523	172.747	0.2	2016-10-11	14	Warm
51	3	21.0416	20.3905	ASSG2	1	2	1	1	1	1	-43.5523	172.747	0.2	2016-10-11	14	Warm
52	4	37.4181	38.4873	ASSG2	1	2	1	2	1	1	-43.5523	172.747	0.2	2016-10-11	14	Warm
53	5	22.3335	28.6467	ASSG2	2	1	1	1	1	1	-43.5523	172.747	0.2	2016-10-11	14	Warm
54	6	34.0299	34.3761	ASSG2	2	1	1	2	1	1	-43.5523	172.747	0.2	2016-10-11	14	Warm
55	7	27.0322	30.6857	ASSG2	2	2	1	1	1	1	-43.5523	172.747	0.2	2016-10-11	14	Warm
56	8	28.7809	30.1576	ASSG2	2	2	1	2	1	1	-43.5523	172.747	0.2	2016-10-11	14	Warm
57	1	62.9188	65.6767	BRS	1	1	2	1	2		34.7047	-76.7563	0.7	06/19/16	120	Warm
58	2	14.2981	17.6819	BRS	1	1	2	2	2		34.7047	-76.7563	0.7	06/19/16	120	Warm
59	3	37.4065	68.3023	BRS	1	2	2	1	2		34.7047	-76.7563	0.7	06/19/16	120	Warm
60	4	41.0409	46.044	BRS	1	2	2	2	2		34.7047	-76.7563	0.7	06/19/16	120	Warm
61	5	69.0755	78.1714	BRS	2	1	2	1	2		34.7047	-76.7563	0.7	06/19/16	120	Warm
62	6	9.26295	13.6583	BRS	2	1	2	2	2		34.7047	-76.7563	0.7	06/19/16	120	Warm
63	7	17.9201	84.3568	BRS	2	2	2	1	2		34.7047	-76.7563	0.7	06/19/16	120	Warm
64	8	37.7105	52.246	BRS	2	2	2	2	2		34.7047	-76.7563	0.7	06/19/16	120	Warm
65	1	12.9756	12.7297	CA	1	1	1	1	1	1	31.4251	-81.2903	0.8	06/20/18	96	Warm
66	2	18.7172	19.4667	CA	1	1	1	2	1	1	31.4251	-81.2903	0.8	06/20/18	96	Warm
67	3	38.1512	38.1241	CA	1	2	1	1	1	1	31.4251	-81.2903	0.8	06/20/18	96	Warm
68	4	37.3514	38.4778	CA	1	2	1	2	1	1	31.4251	-81.2903	0.8	06/20/18	96	Warm
69	5	23.8976	23.8976	CA	2	1	1	1	1	1	31.4251	-81.2903	0.8	06/20/18	96	Warm
70	6	16.7707	17.739	CA	2	1	1	2	1	1	31.4251	-81.2903	0.8	06/20/18	96	Warm
71	7	55.8682	55.8682	CA	2	2	1	1	1	1	31.4251	-81.2903	0.8	06/20/18	96	Warm
72	8	54.4165	55.2096	CA	2	2	1	2	1	1	31.4251	-81.2903	0.8	06/20/18	96	Warm
73	1	57.0915	52.6066	DS	1	1	2	1	3	3	50.3069	-4.1095	-2	06/24/19	8	Warm
74	2	47.5714	46.0965	DS	1	1	2	2	3	3	50.3069	-4.1095	-2	06/24/19	8	Warm
75	3	52.2939	53.4757	DS	1	2	2	1	3	3	50.3069	-4.1095	-2	06/24/19	8	Warm
76	4	45.9089	46.8884	DS	1	2	2	2	3	3	50.3069	-4.1095	-2	06/24/19	8	Warm
77	5	75.0655	66.9072	DS	2	1	2	1	3	3	50.3069	-4.1095	-2	06/24/19	8	Warm
78	6	66.9896	65.2978	DS	2	1	2	2	3	3	50.3069	-4.1095	-2	06/24/19	8	Warm
79	7	76.9981	75.182	DS	2	2	2	1	3	3	50.3069	-4.1095	-2	06/24/19	8	Warm
80	8	66.5123	65.2989	DS	2	2	2	2	3	3	50.3069	-4.1095	-2	06/24/19	8	Warm
81	1	22.522	30.3646	FB	1	1	1	1	1	1	43.4965	10.3187	-6.5	06/23/18	34	Warm
82	2	40.6279	45.9895	FB	1	1	1	2	1	1	43.4965	10.3187	-6.5	06/23/18	34	Warm
83	3	12.7135	23.961	FB	1	2	1	1	1	1	43.4965	10.3187	-6.5	06/23/18	34	Warm
84	4	45.7622	54.2757	FB	1	2	1	2	1	1	43.4965	10.3187	-6.5	06/23/18	34	Warm
85	5	25.6078	40.2773	FB	2	1	1	1	1	1	43.4965	10.3187	-6.5	06/23/18	34	Warm
86	6	34.5764	44.2545	FB	2	1	1	2	1	1	43.4965	10.3187	-6.5	06/23/18	34	Warm
87	7	26.1651	47.0029	FB	2	2	1	1	1	1	43.4965	10.3187	-6.5	06/23/18	34	Warm
88	8	48.7063	57.3919	FB	2	2	1	2	1	1	43.4965	10.3187	-6.5	06/23/18	34	Warm
89	1	9.65653	9.86578	GZ	1	1	2	1	3	3	53.1524	8.16189	10	2016-06-07	49	Warm
90	2	14.9746	11.0274	GZ	1	1	2	2	3	3	53.1524	8.16189	10	2016-06-07	49	Warm
91	3	33.0054	33.1856	GZ	1	2	2	1	3	3	53.1524	8.16189	10	2016-06-07	49	Warm
92	4	44.3389	43.6289	GZ	1	2	2	2	3	3	53.1524	8.16189	10	2016-06-07	49	Warm
93	5	36.2015	32.997	GZ	2	1	2	1	3	3	53.1524	8.16189	10	2016-06-07	49	Warm
94	6	36.2803	33.548	GZ	2	1	2	2	3	3	53.1524	8.16189	10	2016-06-07	49	Warm
95	7	53.5253	52.197	GZ	2	2	2	1	3	3	53.1524	8.16189	10	2016-06-07	49	Warm
96	8	60.2275	58.3264	GZ	2	2	2	2	3	3	53.1524	8.16189	10	2016-06-07	49	Warm
97	1	31.9759	34.4312	IM	1	1	2	1	2		-42.4203	173.705	-0.2	12/28/15	14	Warm
98	2	61.0198	60.0017	IM	1	1	2	2	2		-42.4203	173.705	-0.2	12/28/15	14	Warm
99	3	20.8186	24.9809	IM	1	2	2	1	2		-42.4203	173.705	-0.2	12/28/15	14	Warm
100	4	61.3224	60.164	IM	1	2	2	2	2		-42.4203	173.705	-0.2	12/28/15	14	Warm
101	5	58.5678	60.0974	IM	2	1	2	1	2		-42.4203	173.705	-0.2	12/28/15	14	Warm
102	6	74.8601	74.0546	IM	2	1	2	2	2		-42.4203	173.705	-0.2	12/28/15	14	Warm
103	7	54.826	57.7787	IM	2	2	2	1	2		-42.4203	173.705	-0.2	12/28/15	14	Warm
104	8	57.0968	55.5481	IM	2	2	2	2	2		-42.4203	173.705	-0.2	12/28/15	14	Warm
105	1	36.0506	35.2333	LMDu	1	1	1	1	1	1	-43.6183	172.763	-0.2	06/26/18	14	Cold
106	2	31.9339	32.8505	LMDu	1	1	1	2	1	1	-43.6183	172.763	-0.2	06/26/18	14	Cold
107	3	41.8135	41.7651	LMDu	1	2	1	1	1	1	-43.6183	172.763	-0.2	06/26/18	14	Cold
108	4	16.9801	20.1301	LMDu	1	2	1	2	1	1	-43.6183	172.763	-0.2	06/26/18	14	Cold
109	5	38.7335	37.9118	LMDu	2	1	1	1	1	1	-43.6183	172.763	-0.2	06/26/18	14	Cold
110	6	29.564	28.8391	LMDu	2	1	1	2	1	1	-43.6183	172.763	-0.2	06/26/18	14	Cold
111	7	45.0776	47.0439	LMDu	2	2	1	1	1	1	-43.6183	172.763	-0.2	06/26/18	14	Cold
112	8	21.6314	26.068	LMDu	2	2	1	2	1	1	-43.6183	172.763	-0.2	06/26/18	14	Cold
113	1	28.4108	27.9971	LMUn	1	1	1	1	1	1	-43.618	172.764	-0.2	06/26/18	14	Cold
114	2	31.8924	31.7897	LMUn	1	1	1	2	1	1	-43.618	172.764	-0.2	06/26/18	14	Cold
115	3	30.3448	30.5273	LMUn	1	2	1	1	1	1	-43.618	172.764	-0.2	06/26/18	14	Cold
116	4	27.3516	31.8084	LMUn	1	2	1	2	1	1	-43.618	172.764	-0.2	06/26/18	14	Cold
117	5	33.123	30.9659	LMUn	2	1	1	1	1	1	-43.618	172.764	-0.2	06/26/18	14	Cold
118	6	21.3788	21.9577	LMUn	2	1	1	2	1	1	-43.618	172.764	-0.2	06/26/18	14	Cold
119	7	21.9372	30.7952	LMUn	2	2	1	1	1	1	-43.618	172.764	-0.2	06/26/18	14	Cold
120	8	38.8878	41.3154	LMUn	2	2	1	2	1	1	-43.618	172.764	-0.2	06/26/18	14	Cold
121	1	32.9021	32.6378	MBHo	1	1	2	1	2		-33.8262	151.144	0.7	11/16/16	15	Warm
122	2	46.9263	50.5923	MBHo	1	1	2	2	2		-33.8262	151.144	0.7	11/16/16	15	Warm
123	3	41.6961	40.5417	MBHo	1	2	2	1	2		-33.8262	151.144	0.7	11/16/16	15	Warm
124	4	46.7007	48.5913	MBHo	1	2	2	2	2		-33.8262	151.144	0.7	11/16/16	15	Warm
125	5	59.0664	58.9899	MBHo	2	1	2	1	2		-33.8262	151.144	0.7	11/16/16	15	Warm
126	6	63.4221	66.2003	MBHo	2	1	2	2	2		-33.8262	151.144	0.7	11/16/16	15	Warm
127	7	47.5574	46.3674	MBHo	2	2	2	1	2		-33.8262	151.144	0.7	11/16/16	15	Warm
128	8	64.0456	64.4224	MBHo	2	2	2	2	2		-33.8262	151.144	0.7	11/16/16	15	Warm
129	1	49.1189	45.143	MBOy	1	1	2	1	3	3	-34.0246	151.181	0.7	2016-01-11	11	Warm
130	2	48.075	52.1869	MBOy	1	1	2	2	3	3	-34.0246	151.181	0.7	2016-01-11	11	Warm
131	3	59.966	54.6813	MBOy	1	2	2	1	3	3	-34.0246	151.181	0.7	2016-01-11	11	Warm
132	4	64.4346	66.7139	MBOy	1	2	2	2	3	3	-34.0246	151.181	0.7	2016-01-11	11	Warm
133	5	57.9399	54.7181	MBOy	2	1	2	1	3	3	-34.0246	151.181	0.7	2016-01-11	11	Warm
134	6	82.3871	82.316	MBOy	2	1	2	2	3	3	-34.0246	151.181	0.7	2016-01-11	11	Warm
135	7	78.3769	74.1982	MBOy	2	2	2	1	3	3	-34.0246	151.181	0.7	2016-01-11	11	Warm
136	8	80.8515	79.7133	MBOy	2	2	2	2	3	3	-34.0246	151.181	0.7	2016-01-11	11	Warm
137	1	76.7363	75.6605	PG	1	1	2	1	3	3	-35.094	150.562	-0.8	8/29/2016	14	Cold
138	2	77.8605	76.2944	PG	1	1	2	2	3	3	-35.094	150.562	-0.8	8/29/2016	14	Cold
139	3	71.4541	70.463	PG	1	2	2	1	3	3	-35.094	150.562	-0.8	8/29/2016	14	Cold
140	4	80.9443	78.4272	PG	1	2	2	2	3	3	-35.094	150.562	-0.8	8/29/2016	14	Cold
141	5	83.0001	82.1624	PG	2	1	2	1	3	3	-35.094	150.562	-0.8	8/29/2016	14	Cold
142	6	88.0891	85.8667	PG	2	1	2	2	3	3	-35.094	150.562	-0.8	8/29/2016	14	Cold
143	7	85.1889	83.9365	PG	2	2	2	1	3	3	-35.094	150.562	-0.8	8/29/2016	14	Cold
144	8	89.7153	86.7517	PG	2	2	2	2	3	3	-35.094	150.562	-0.8	8/29/2016	14	Cold
145	1	20.7448	29.9268	PS	1	1	1	1	1	1	-41.2284	173.319	1.5	2017-02-03	21	Warm
146	2	32.8572	28.2775	PS	1	1	1	2	1	1	-41.2284	173.319	1.5	2017-02-03	21	Warm
147	3	28.775	33.3416	PS	1	2	1	1	1	1	-41.2284	173.319	1.5	2017-02-03	21	Warm
148	4	18.5371	16.8351	PS	1	2	1	2	1	1	-41.2284	173.319	1.5	2017-02-03	21	Warm
149	5	31.926	27.5446	PS	2	1	1	1	1	1	-41.2284	173.319	1.5	2017-02-03	21	Warm
150	6	29.4311	28.7579	PS	2	1	1	2	1	1	-41.2284	173.319	1.5	2017-02-03	21	Warm
151	7	46.0441	45.018	PS	2	2	1	1	1	1	-41.2284	173.319	1.5	2017-02-03	21	Warm
152	8	34.5177	38.4358	PS	2	2	1	2	1	1	-41.2284	173.319	1.5	2017-02-03	21	Warm
153	1	12.9713	15.2597	TA	1	1	1	1	1	1	-43.618	172.764	0.1	2017-10-01	14	Warm
154	2	31.6531	31.2904	TA	1	1	1	2	1	1	-43.618	172.764	0.1	2017-10-01	14	Warm
155	3	26.1363	26.5102	TA	1	2	1	1	1	1	-43.618	172.764	0.1	2017-10-01	14	Warm
156	4	46.6855	46.5925	TA	1	2	1	2	1	1	-43.618	172.764	0.1	2017-10-01	14	Warm
157	5	10.1859	26.6817	TA	2	1	1	1	1	1	-43.618	172.764	0.1	2017-10-01	14	Warm
158	6	30.0042	31.0239	TA	2	1	1	2	1	1	-43.618	172.764	0.1	2017-10-01	14	Warm
159	7	22.9098	25.0183	TA	2	2	1	1	1	1	-43.618	172.764	0.1	2017-10-01	14	Warm
160	8	50.6433	52.0922	TA	2	2	1	2	1	1	-43.618	172.764	0.1	2017-10-01	14	Warm
161	1	44.4444	44.4444	TMT	1	1	2	1	3	3	-43.5549	172.72	0.5	2016-02-10	14	Cold
162	2	41.2984	30.0925	TMT	1	1	2	2	3	3	-43.5549	172.72	0.5	2016-02-10	14	Cold
163	3	43.1129	43.1129	TMT	1	2	2	1	3	3	-43.5549	172.72	0.5	2016-02-10	14	Cold
164	4	61.1242	56.2966	TMT	1	2	2	2	3	3	-43.5549	172.72	0.5	2016-02-10	14	Cold
165	5	60.8367	60.1311	TMT	2	1	2	1	3	3	-43.5549	172.72	0.5	2016-02-10	14	Cold
166	6	32.5999	29.3727	TMT	2	1	2	2	3	3	-43.5549	172.72	0.5	2016-02-10	14	Cold
167	7	88.1063	84.3502	TMT	2	2	2	1	3	3	-43.5549	172.72	0.5	2016-02-10	14	Cold
168	8	77.0016	72.9178	TMT	2	2	2	2	3	3	-43.5549	172.72	0.5	2016-02-10	14	Cold
169	1	31.12	30.0534	TW	1	1	1	1	1	1	-31.6892	115.699	-2.5	11/29/16	14	Warm
170	2	11.0381	12.7591	TW	1	1	1	2	1	1	-31.6892	115.699	-2.5	11/29/16	14	Warm
171	3	33.8997	33.3349	TW	1	2	1	1	1	1	-31.6892	115.699	-2.5	11/29/16	14	Warm
172	4	22.5312	22.9316	TW	1	2	1	2	1	1	-31.6892	115.699	-2.5	11/29/16	14	Warm
173	5	17.323	19.2083	TW	2	1	1	1	1	1	-31.6892	115.699	-2.5	11/29/16	14	Warm
174	6	13.6276	22.4358	TW	2	1	1	2	1	1	-31.6892	115.699	-2.5	11/29/16	14	Warm
175	7	14.4137	14.9954	TW	2	2	1	1	1	1	-31.6887	115.699	-2.5	11/29/16	14	Warm
176	8	15.3476	20.608	TW	2	2	1	2	1	1	-31.6887	115.699	-2.5	11/29/16	14	Warm
